# Supplementary material for: Calves Infected with Virulent and Attenuated Mycoplasma bovis Strains Have Upregulated Th17 Inflammatory and Th1 Protective Responses, Respectively
Source: Genes (Basel). 2019 Aug 28;10(9):656. doi: 10.3390/genes10090656 (PMC6770603; doi:10.3390/genes10090656)
Supplement: Supplementary file 1 [file genes-10-00656-s001.zip]

Archive with 12 entries (11 files):
- supplement/
- supplement/Figure S1.tif
- supplement/Figure S2.tif
- supplement/Figure S3.tif
- supplement/Figure S4.tif
- supplement/Table S1.docx
- supplement/Table S2.xlsx
- supplement/Table S3.docx
- supplement/Table S4.xlsx
- supplement/Table S5.docx
- supplement/Table S6.docx
- supplement/Table S7.docx
