# Supplementary material for: Calves Infected with Virulent and Attenuated Mycoplasma bovis Strains Have Upregulated Th17 Inflammatory and Th1 Protective Responses, Respectively
Source: Genes (Basel). 2019 Aug 28;10(9):656. doi: 10.3390/genes10090656 (PMC6770603; doi:10.3390/genes10090656)
Supplement: Supplementary file 1 [file genes-10-00656-s001.zip › supplement/Table S2.xlsx]

## Sheet: Sheet1
P1 UP-regulated		P1 down-regulated		P150 up-regulated		P150 down-regulated
Genbank Accession	Gene Symbol	Genbank Accession	Gene Symbol	Genbank Accession	Gene Symbol	Genbank Accession	Gene Symbol
NM_001166554	PTGES2	NM_001100303	GLRX5	NM_001034682	CHMP5	NM_001166554	PTGES2
NM_001206153	ERBB2IP	NM_001205627	BRPF3	NM_001075955	NCLN	NM_001206153	ERBB2IP
NM_175796	ATP5B	NM_001105392	KCTD19	NM_001083447	KRT74	NM_175796	ATP5B
XM_871967	U2SURP	NM_001130931	NUP205	NM_175828	NDUFB2	XM_871967	U2SURP
NM_001075751	PDHX	NM_174373	KCNJ2	NM_001105479	RRP36	NM_001075751	PDHX
NM_001101074	NAIF1	NM_001206142	TBC1D8	NM_001192801	TRAF1	NM_001101074	NAIF1
NM_174821	SERPING1	NM_001077014	GRN	NM_001205578	GSPT2	NM_174821	SERPING1
NM_001114154	ATP2A3	NM_001109767	TTC3	XM_003582160	ZNF783	NM_001114154	ATP2A3
XM_594888	OLFML2A	NM_001038047	PRR13	XM_001255399	LOC788298	XM_594888	OLFML2A
NM_001035347	CD151	NM_001034429	RNASEK	XM_001255525	LOC787369	NM_001035347	CD151
NM_001034412	FBXO9	NM_001075458	HAAO	NM_001099215	NAP1L1	NM_001034412	FBXO9
NM_001035385	OLFML1	NM_001079789	FGF12	XM_002696919	SCN11A	NM_001035385	OLFML1
NM_001206263	EHMT2	NM_001109766	SHARPIN	NM_001101206	YIPF6	NM_001206263	EHMT2
NM_001193211	CCM2	NM_001102131	SACM1L	XM_604996	OR51E1	NM_001193211	CCM2
NM_001206037	NAA30	NM_001077840	CASP3	NM_174421	PDE6G	NM_001206037	NAA30
NM_001102155	ELOVL6	NM_174440	PSEN2	NM_001076183	CNRIP1	NM_001102155	ELOVL6
XM_611687	WWC2	NM_001040478	MYOD1	NM_001083383	NUDT17	XM_611687	WWC2
NM_001046125	MAGED1	NM_001192746	MAGI3	NM_001113231	TMSB4	NM_001046125	MAGED1
NM_001014874	GTPBP5	NM_001192999	DYM	NM_205813	PAICS	NM_001014874	GTPBP5
NM_001077973	RGS3	NM_001205991	PTPN12	NM_174226	ACTR3	NM_001077973	RGS3
NM_001098081	YY1	NM_001099156	TMEM41B	DT840094	SPNS3	NM_001098081	YY1
NM_001105651	BOLA-N	NM_001076984	GLIPR1	XM_003584049	WBSCR27	NM_001105651	BOLA-N
NM_001206215	NCOA1	NM_001081519	DDIT4L	XM_001252301	LOC783829	NM_001206215	NCOA1
NM_001206217	PLEKHM3	XM_867774	MRGPRD	NM_181027	AKR1C4	NM_001206217	PLEKHM3
NM_001192655	TNRC6B	NM_001192794	FGGY	NM_174255	CABP2	NM_001192655	TNRC6B
NM_001099950	STK24	NM_001046529	VSIG4	BC148926	LOC786246	NM_001099950	STK24
NM_001081578	SPDEF	NM_001015613	CKB	NM_001034345	CCL19	NM_001081578	SPDEF
NM_001100337	EXTL1	NM_001206697	THOC2	XM_867526	COL25A1	NM_001100337	EXTL1
NM_001046193	ATF3	XM_591419	SPEN	XM_585453	GZMB	NM_001046193	ATF3
NM_001045877	BMP4	NM_001075476	DBF4	NM_001081579	ANKRD22	NM_001045877	BMP4
NM_001034682	CHMP5	NM_001192024	MERTK	NM_176662	PRKCSH	NM_001100303	GLRX5
NM_001075955	NCLN	NM_001034725	DUSP10	NM_001076544	GSG2	NM_001205627	BRPF3
NM_001083447	KRT74	NM_001205375	FAM71E1	NM_173929	PAEP	NM_001105392	KCTD19
NM_175828	NDUFB2	XM_002685640	NYAP2	NM_001206078	WDR33	NM_001130931	NUP205
NM_001105479	RRP36	NM_001015600	KRT19	XM_581184	GP1BA	NM_174373	KCNJ2
NM_001192801	TRAF1	NM_001015566	PSMA5	XM_002690394		NM_001206142	TBC1D8
NM_001205578	GSPT2	NM_001034569	PLEKHJ1	NM_001205879	PTCH1	NM_001077014	GRN
XM_003582160	ZNF783	NM_001046320	SMTNL2	XM_002696158	LOC507443	NM_001109767	TTC3
XM_001255399	LOC788298	NM_001076117	TMEM110	NM_001205720	NDFIP2	NM_001038047	PRR13
XM_001255525	LOC787369	NM_001075572	NAT1	NM_001083390	SRPK3	NM_001034429	RNASEK
NM_001099215	NAP1L1	XM_002700582	MAPKBP1	NM_001143871	CLCN1	NM_001075458	HAAO
XM_002696919	SCN11A	NM_001192992	FAT1	NM_001205483	INSC	NM_001079789	FGF12
NM_001101206	YIPF6	NM_001075950	GP2	NM_174535	EEF1A1	NM_001109766	SHARPIN
XM_604996	OR51E1	NM_001024538	CECR5	AB099009	CYTB	NM_001102131	SACM1L
NM_174421	PDE6G	NM_001040491	DNAJA2	NM_001101170	SOBP	NM_001077840	CASP3
NM_001076183	CNRIP1	NM_001101836	RGS17	NM_001193082	NCAN	NM_174440	PSEN2
NM_001083383	NUDT17	NM_001205763	TMEM127	BC149071	NCOA7	NM_001040478	MYOD1
NM_001113231	TMSB4	NM_001206149	GFM1	XM_867129	RFFL	NM_001192746	MAGI3
NM_205813	PAICS	NM_001193089	RAB20	NM_181015	PRNP	NM_001192999	DYM
NM_174226	ACTR3	NM_001206094	CHKB	NM_001075144	ANPEP	NM_001205991	PTPN12
DT840094	SPNS3	NM_001192723	NEK8	NM_001199074	ZNF706	NM_001099156	TMEM41B
XM_003584049	WBSCR27	NM_001164265	RNF187	DV783801	ND4L	NM_001076984	GLIPR1
XM_001252301	LOC783829	NM_001076039	UTP23	NM_174097	HOPX	NM_001081519	DDIT4L
NM_181027	AKR1C4	NM_001103324	GNG4	NM_001034514	MRPS26	XM_867774	MRGPRD
NM_174255	CABP2	NM_001205463	ZNF524	NM_001206229	ANKS3	NM_001192794	FGGY
BC148926	LOC786246	NM_001103348	ERO1L	NM_001046376	USP21	NM_001046529	VSIG4
NM_001034345	CCL19	XR_083440	LOC100139888	NM_001113572	GTF3A	NM_001015613	CKB
XM_867526	COL25A1	NM_001101302	KRT32	NM_001075285	NUP54	NM_001206697	THOC2
XM_585453	GZMB	NM_001103223	SLC34A1	AB099040	ATP8	XM_591419	SPEN
NM_001081579	ANKRD22	NM_001206637	MMP3	XM_003586522	LOC100847126	NM_001075476	DBF4
NM_176662	PRKCSH	DV839034	JARID2	NM_175777	GNB1	NM_001192024	MERTK
NM_001076544	GSG2	XM_002684936	SPATA16	AB098997	CYTB	NM_001034725	DUSP10
NM_173929	PAEP	NM_001101115	SPOCK2	NM_001035271	KLF6	NM_001205375	FAM71E1
NM_001206078	WDR33	XM_001251836	LOC783205	DT844334	LOC789904	XM_002685640	NYAP2
XM_581184	GP1BA	NM_001205529	SH2B1	NM_173979	ACTB	NM_001015600	KRT19
XM_002690394		NM_001075224	PPP1R13L	NM_001079796	LOC780876	NM_001015566	PSMA5
NM_001205879	PTCH1	BC149094	C3H1orf216	NM_001256563	NOD1	NM_001034569	PLEKHJ1
XM_002696158	LOC507443	NM_001034622	STMN2	NM_001098992	TULP3	NM_001046320	SMTNL2
NM_001205720	NDFIP2	U19578	TRAM1	NM_001075309	GPM6A	NM_001076117	TMEM110
NM_001083390	SRPK3	NM_001191394	KCNH6	NM_001076801	BABAM1	NM_001075572	NAT1
NM_001143871	CLCN1	NM_001076831	COL3A1	NM_001206053	DDX50	XM_002700582	MAPKBP1
NM_001205483	INSC	BC120460	LOC523458	NM_174602	SLC2A1	NM_001192992	FAT1
NM_174535	EEF1A1	NM_001035011	MATK	XM_593664	ZC3H3	NM_001075950	GP2
AB099009	CYTB	NM_001101106	TADA1	AJ695667	EPB41L5	NM_001024538	CECR5
NM_001101170	SOBP	BT021186	MRPS9	NM_001101198	CBX3	NM_001040491	DNAJA2
NM_001193082	NCAN	NM_001077117	RNPC3	NM_001101104	AMDHD2	NM_001101836	RGS17
BC149071	NCOA7	NM_001192413	CPNE7	NM_001206787	LOC538060	NM_001205763	TMEM127
XM_867129	RFFL	NM_001101994	SLC6A12	NM_001114657	PLA2G4B	NM_001206149	GFM1
NM_181015	PRNP	XM_001256331	ZNF333	XM_870478	TLE2	NM_001193089	RAB20
NM_001075144	ANPEP	XM_614220	LRP5	NM_001192450	MRGPRX2	NM_001206094	CHKB
NM_001199074	ZNF706	NM_001098993	GGNBP1	NM_001077853	ELF1	NM_001192723	NEK8
DV783801	ND4L	NM_001192402	CTNND1	NM_001099113	ZNF189	NM_001164265	RNF187
NM_174097	HOPX	XM_582497	FAM132A	NM_001192380	MXD1	NM_001076039	UTP23
NM_001034514	MRPS26	NM_001193233	CUL1	NM_174385	LTBP2	NM_001103324	GNG4
NM_001206229	ANKS3	NM_174154	PPT1	NM_001206588	SPTA1	NM_001205463	ZNF524
NM_001046376	USP21	NM_001192612	NACC1	BC148065	DUSP7	NM_001103348	ERO1L
NM_001113572	GTF3A	XM_002696280	NAIP	NM_001101963	COPS6	XR_083440	LOC100139888
NM_001075285	NUP54	NM_174564	NDUFC1	NM_001033614	RPS18	NM_001101302	KRT32
AB099040	ATP8	NM_001103292	MCHR1	NM_001075471	ANKRD39	NM_001103223	SLC34A1
XM_003586522	LOC100847126	NM_001034292	EFNA1	NM_001100316	PI4K2A	NM_001206637	MMP3
NM_175777	GNB1	NM_001078027	SP1	NM_001034488	BDH2	DV839034	JARID2
AB098997	CYTB	NM_001076045	LACTB2	NM_001078043	ZNF75D	XM_002684936	SPATA16
NM_001035271	KLF6	NM_001081605	MTMR3	NM_001100334	AFAP1L1	NM_001101115	SPOCK2
DT844334	LOC789904	NM_001034265	MOSPD3	NM_001205428	TLN1	XM_001251836	LOC783205
NM_173979	ACTB	XM_870113	TDRD10	NM_001075137	NDUFS2	NM_001205529	SH2B1
NM_001079796	LOC780876	NM_001192137	TRRAP	BC126640	PAN3	NM_001075224	PPP1R13L
NM_001256563	NOD1	NM_001105377	NANP	NM_001192782	CSPG4	BC149094	C3H1orf216
NM_001098992	TULP3	XM_589800	KCNJ5	NM_001110774	SPTSSB	NM_001034622	STMN2
NM_001075309	GPM6A	NM_001191528	MAST1	BC126757	CASZ1	U19578	TRAM1
NM_001076801	BABAM1	NM_001192513	YTHDF3	NM_001046213	C9H6orf118	NM_001191394	KCNH6
NM_001206053	DDX50	NM_001103265	C10H14orf21	AB098967	CYTB	NM_001076831	COL3A1
NM_174602	SLC2A1	XM_582193	ZNF358	AY647147	HSPG2	BC120460	LOC523458
XM_593664	ZC3H3	NM_001206106	DRP2	NM_175050	MYB	NM_001035011	MATK
AJ695667	EPB41L5	NM_001101919	ATP1B4	NM_001206633	PRG4	NM_001101106	TADA1
NM_001101198	CBX3	NM_001034635	ACTN2	NM_001014851	CRELD1	BT021186	MRPS9
NM_001101104	AMDHD2	NM_001192765	GPR139	NM_001255973	C13H20orf94	NM_001077117	RNPC3
NM_001206787	LOC538060	NM_001038577	CDK10	NM_001034781	SKP1	NM_001192413	CPNE7
NM_001114657	PLA2G4B	NM_001075240	NFIL3	NM_001046593	COTL1	NM_001101994	SLC6A12
XM_870478	TLE2	NM_001013593	BCAT2	NM_001046064	OIT3	XM_001256331	ZNF333
NM_001192450	MRGPRX2	NM_001206160	TNKS	XR_139573	LOC100138905	XM_614220	LRP5
NM_001077853	ELF1	NM_001192423	PLCB3	BC147858		NM_001098993	GGNBP1
NM_001099113	ZNF189	NM_001194953	LOC516108	DV776458	OSTF1	NM_001192402	CTNND1
NM_001192380	MXD1	BC149203	ZFAND1	NM_001101959	MFSD2A	XM_582497	FAM132A
NM_174385	LTBP2	NM_001102108	TTC21B	XM_002698034	MARF1	NM_001193233	CUL1
NM_001206588	SPTA1	NM_001024522	FEZ1	NM_001193059	NCOR1	NM_174154	PPT1
BC148065	DUSP7	NM_001206231	PCDH20	NM_001015535	ILVBL	NM_001192612	NACC1
NM_001101963	COPS6	NM_001081576	PLCD1	NM_001078120	ZNF280B	XM_002696280	NAIP
NM_001033614	RPS18	NM_001046464	MPEG1	NM_001083487	DAGLB	NM_174564	NDUFC1
NM_001075471	ANKRD39	NM_001105341	TDP2	NM_001098956	SNX27	NM_001103292	MCHR1
NM_001100316	PI4K2A	DV837399	CCDC57	NM_001205873	VSIG8	NM_001034292	EFNA1
NM_001034488	BDH2	NM_001098092	UTP11L	NM_182651	DNMT1	NM_001078027	SP1
NM_001078043	ZNF75D	NM_001206098	WDR7	NM_001244608	TSPY	NM_001076045	LACTB2
NM_001100334	AFAP1L1	NM_001077121	C22H3orf24	NM_001098153	OXCT2	NM_001081605	MTMR3
NM_001205428	TLN1	NM_001077887	CLASRP	XM_586367	HMGXB3	NM_001034265	MOSPD3
NM_001075137	NDUFS2	NM_001081589	NECAB3	XM_589810	OR56A1	XM_870113	TDRD10
BC126640	PAN3	XM_001255154	LOC787945	NM_174202	TPSB1	NM_001192137	TRRAP
NM_001192782	CSPG4	DY208669	PTGR1	NM_175712	CTBP2	NM_001105377	NANP
NM_001110774	SPTSSB	CO895438	KCNN1	NM_001075981	MBTPS2	XM_589800	KCNJ5
BC126757	CASZ1	XM_585317	LOC508529	NM_001083500	FAM69A	NM_001191528	MAST1
NM_001046213	C9H6orf118	NM_001076481	POLD4	NM_001206760	LRRC58	NM_001192513	YTHDF3
AB098967	CYTB	BC149062	IPO9	NM_001205522	ARHGAP26	NM_001103265	C10H14orf21
AY647147	HSPG2	DY130727	LOC616039	NM_001080225	LRPAP1	XM_582193	ZNF358
NM_175050	MYB	XM_867232	SRRD	NM_001033619	RPL18A	NM_001206106	DRP2
NM_001206633	PRG4	BC123697	KDM2B	NM_001205983	INHBC	NM_001101919	ATP1B4
NM_001014851	CRELD1	NM_001076025	SLC35A5	NM_001035492	STIP1	NM_001034635	ACTN2
NM_001255973	C13H20orf94	NM_001015667	FBXO8	NM_174688	LRRC25	NM_001192765	GPR139
NM_001034781	SKP1	NM_001080735	TTF2	AB098970	ND1	NM_001038577	CDK10
NM_001046593	COTL1	XM_613802	AVL9	NM_001046211	AFG3L2	NM_001075240	NFIL3
NM_001046064	OIT3	NM_001037620	PKIA	NM_001075609	TMCO5B	NM_001013593	BCAT2
XR_139573	LOC100138905	NM_001205310	FGFR2	XM_582424	OR2L13	NM_001206160	TNKS
BC147858		XM_001253725	LOC787433	NM_001102322	SERPINB4	NM_001192423	PLCB3
DV776458	OSTF1	NM_001079792	VTI1A	BC149940	LNP1	NM_001194953	LOC516108
NM_001101959	MFSD2A	NM_001015579	GLT8D1	NM_174196	THBS1	BC149203	ZFAND1
XM_002698034	MARF1	XM_001789260	ROR1	BC126568	SNX13	NM_001102108	TTC21B
NM_001193059	NCOR1	NM_001045968	SIAE	NM_001114658	JMJD7	NM_001024522	FEZ1
NM_001015535	ILVBL	NM_001191293	ZMYND12	NM_001015614	RABGGTA	NM_001206231	PCDH20
NM_001078120	ZNF280B	NM_001046067	SLC39A4	NM_001192650	CRLF3	NM_001081576	PLCD1
NM_001083487	DAGLB	NM_001046149	TAGLN	NM_174357	IL1RN	NM_001046464	MPEG1
NM_001098956	SNX27	NM_001038543	SPAG7	NM_001205290	GCM1	NM_001105341	TDP2
NM_001205873	VSIG8	NM_001103317	ERCC2	NM_001098090	TNPO3	DV837399	CCDC57
NM_182651	DNMT1	NM_001114526	GCHFR	NM_001113320	IER3IP1	NM_001098092	UTP11L
NM_001244608	TSPY	XM_003584004	LOC504986	NM_174417	PDE5A	NM_001206098	WDR7
NM_001098153	OXCT2	NM_001103086	CAPN2	NM_001046335	IMPAD1	NM_001077121	C22H3orf24
XM_586367	HMGXB3	NM_001192962	DDX3X	NM_001014916	NACA	NM_001077887	CLASRP
XM_589810	OR56A1	AY948552	MKRN3	NM_205806	ST3GAL4	NM_001081589	NECAB3
NM_174202	TPSB1	NM_001078040	PITPNB	NM_173978	ACP1	XM_001255154	LOC787945
NM_175712	CTBP2	NM_001013597	MOCS1	NM_001077935	ZNF280B	DY208669	PTGR1
NM_001075981	MBTPS2	NM_001206639	USP42	NM_001034565	TRMT5	CO895438	KCNN1
NM_001083500	FAM69A	NM_001035060	SFXN4	NM_001034748	TECR	XM_585317	LOC508529
NM_001206760	LRRC58	NM_001101999	TBC1D9B	DY121936	LOC782350	NM_001076481	POLD4
NM_001205522	ARHGAP26	NM_001040490	TNFRSF1B	NM_001191440	AP2A1	BC149062	IPO9
NM_001080225	LRPAP1	NM_001083663	HERC3	NM_001034038	RPS3A	DY130727	LOC616039
NM_001033619	RPL18A	NM_001192697	CAPN12	NM_001205862	C1QL1	XM_867232	SRRD
NM_001205983	INHBC	NM_001076022	FAR2	NM_001206302	IL1RL1	BC123697	KDM2B
NM_001035492	STIP1	NM_001034464	SNX5	NM_001034051	RPL27	NM_001076025	SLC35A5
NM_174688	LRRC25	NM_001077984	RPAP1	NM_001082447	2019-09-11	NM_001015667	FBXO8
AB098970	ND1	NM_001076384	TSPAN7	NM_001105619	LOC511106	NM_001080735	TTF2
NM_001046211	AFG3L2	NM_001101874	MAP7	XM_002703396	LOC100335288	XM_613802	AVL9
NM_001075609	TMCO5B	AW660867	TMEM194B	NM_176616	PAG5	NM_001037620	PKIA
XM_582424	OR2L13	NM_001192183	BAZ1B	DV816352	RNF215	NM_001205310	FGFR2
NM_001102322	SERPINB4	NM_001075357	WSB2	NM_001102326	SECTM1	XM_001253725	LOC787433
BC149940	LNP1	NM_001098470	ZNF8	NM_001075535	TBL2	NM_001079792	VTI1A
NM_174196	THBS1	NM_001102221	YDJC	NM_001046195	DUSP6	NM_001015579	GLT8D1
BC126568	SNX13	NM_001046090	NDP	BC126554	TIAM1	XM_001789260	ROR1
NM_001114658	JMJD7	NM_001046143	CDKN2AIP	NM_001024514	ZGPAT	NM_001045968	SIAE
NM_001015614	RABGGTA	XM_002697585	MYLK4	NM_001075422	TSN	NM_001191293	ZMYND12
NM_001192650	CRLF3	NM_001037609	FZR1	NM_001166508	CALM	NM_001046067	SLC39A4
NM_174357	IL1RN	NM_001098122	SS18	XR_139288	LOC100847452	NM_001046149	TAGLN
NM_001205290	GCM1	NM_001075198	C13H20orf85	NM_001080273	TRMT11	NM_001038543	SPAG7
NM_001098090	TNPO3	NM_001031750	FOXL2	NM_001197032	PLEKHA8	NM_001103317	ERCC2
NM_001113320	IER3IP1	NM_001075275	RTN4IP1	NM_001080322	TUT1	NM_001114526	GCHFR
NM_174417	PDE5A	NM_001046146	TMEM98	NM_001035026	BSDC1	XM_003584004	LOC504986
NM_001046335	IMPAD1	NM_001105415	CRY1	NM_001077108	ZNF22	NM_001103086	CAPN2
NM_001014916	NACA	NM_001034204	TUBA1C	NM_001101047	SLC22A7	NM_001192962	DDX3X
NM_205806	ST3GAL4	NM_174486	VDAC2	NM_174783	PI4KB	AY948552	MKRN3
NM_173978	ACP1	NM_001038046	AGPAT3	NM_001101254	LOC616319	NM_001078040	PITPNB
NM_001077935	ZNF280B	NM_001076345	C7H19orf53	NM_001025315	RPS25	NM_001013597	MOCS1
NM_001034565	TRMT5	XM_586006	LOC509113	NM_001024493	TRPV2	NM_001206639	USP42
NM_001034748	TECR	NM_001101251	IFI30	NM_001076528	LOC751574	NM_001035060	SFXN4
DY121936	LOC782350	NM_001191213	NOL8	NM_001046249	CALM3	NM_001101999	TBC1D9B
NM_001191440	AP2A1	NM_001206819	LOC616092	NM_001075351	MFSD1	NM_001040490	TNFRSF1B
NM_001034038	RPS3A	NM_178325	GHRH	NM_001205429	HNRNPA3	NM_001083663	HERC3
NM_001205862	C1QL1	NM_001192039	AGAP2	NM_001076435	FAM19A4	NM_001192697	CAPN12
NM_001206302	IL1RL1	NM_001102028	PIK3R6	NM_001025344	NANOG	NM_001076022	FAR2
NM_001034051	RPL27	NM_001080908	CA5B	NM_001046624	VAT1L	NM_001034464	SNX5
NM_001082447	2019-09-11	NM_001075195	FAM221A	NM_174189	STAR	NM_001077984	RPAP1
NM_001105619	LOC511106	EE351247	CCL28	NM_001206174	MYH8	NM_001076384	TSPAN7
XM_002703396	LOC100335288	NM_001098077	TM9SF4	BC149677	LOC783509	NM_001101874	MAP7
NM_176616	PAG5	NM_174313	FABP3	NM_001145428	C6H4orf52	AW660867	TMEM194B
DV816352	RNF215	NM_001038056	TM2D2	NM_001205414	NEGR1	NM_001192183	BAZ1B
NM_001102326	SECTM1	NM_001038171	AGFG1	NM_001205648	SLC39A2	NM_001075357	WSB2
NM_001075535	TBL2	XM_001252865	FAM170A	XM_584238	C17H12orf65	NM_001098470	ZNF8
NM_001046195	DUSP6	NM_001075625	C13H20orf43	XR_083109	LOC789829	NM_001102221	YDJC
BC126554	TIAM1	NM_001076090	DOCK11	NM_001038564	SET	NM_001046090	NDP
NM_001024514	ZGPAT	NM_001271160	SELPLG	NM_001135640	CNGB1	NM_001046143	CDKN2AIP
NM_001075422	TSN	EV607920	ASAH2	NM_176615	PAG4	XM_002697585	MYLK4
NM_001166508	CALM	NM_001099069	TTI2	NM_001102154	ZNF143	NM_001037609	FZR1
XR_139288	LOC100847452	XM_870192	MLF1IP	NM_001205631	GREB1	NM_001098122	SS18
NM_001080273	TRMT11	NM_001078143	HORMAD2	XM_604251	WDR72	NM_001075198	C13H20orf85
NM_001197032	PLEKHA8	NM_001075670	SMAP2	NM_001083496	GLO1	NM_001031750	FOXL2
NM_001080322	TUT1	NM_001192828	RRAGD	NM_001078088	C11H9orf169	NM_001075275	RTN4IP1
NM_001035026	BSDC1	NM_001205848	PDILT	NM_001014904	CHMP1B	NM_001046146	TMEM98
NM_001077108	ZNF22	NM_001083716	THOC5	NM_001077085	MGC137053	NM_001105415	CRY1
NM_001101047	SLC22A7	NM_001145202	C5H12orf75	NM_001109808	AP1G2	NM_001034204	TUBA1C
NM_174783	PI4KB	NM_001199131	C14H8orf34	NM_001075301	TMEM59L	NM_174486	VDAC2
NM_001101254	LOC616319	NM_001046514	KCTD18	NM_001075289	ATF1	NM_001038046	AGPAT3
NM_001025315	RPS25	NM_001035279	NKG7	XR_139190	LOC100847904	NM_001076345	C7H19orf53
NM_001024493	TRPV2	XM_003582849	LOC536255	NM_001046206	APPL2	XM_586006	LOC509113
NM_001076528	LOC751574	BC148903	SMN1	BC148955	SOBP	NM_001101251	IFI30
NM_001046249	CALM3	NM_001206720	CYGB	DY052994	ICAMNP	NM_001191213	NOL8
NM_001075351	MFSD1	NM_001206122	GGNBP2	NM_001075837	NBN	NM_001206819	LOC616092
NM_001205429	HNRNPA3	XM_870028	OTOA	NM_001015666	C3H1orf43	NM_178325	GHRH
NM_001076435	FAM19A4	NM_001082615	DKK2	NM_001045981	TRMT112	NM_001192039	AGAP2
NM_001025344	NANOG	NM_001035302	ARV1	NM_001079609	CA10	NM_001102028	PIK3R6
NM_001046624	VAT1L	NM_001014897	TXNL4B	NM_001081593	C8H4orf27	NM_001080908	CA5B
NM_174189	STAR	NM_174830	EIF6	XR_138955	ZNF836	NM_001075195	FAM221A
NM_001206174	MYH8	NM_001192309	DIP2B	NM_001098131	RPL22L1	EE351247	CCL28
BC149677	LOC783509	DV785737	GCNT2	NM_001205509	ZMYM1	NM_001098077	TM9SF4
NM_001145428	C6H4orf52	NM_001206560	FOXR2	BT020897	COMMD4	NM_174313	FABP3
NM_001205414	NEGR1	NM_001192943	TTLL7	NM_001191499	ARHGAP30	NM_001038056	TM2D2
NM_001205648	SLC39A2	NM_001034453	CCDC104	NM_174792	FTL	NM_001038171	AGFG1
XM_584238	C17H12orf65	XM_002702233	RNF213	NM_001033628	RAB1A	XM_001252865	FAM170A
XR_083109	LOC789829	XM_002690671	LOC526667	NM_177943	SEC14L2	NM_001075625	C13H20orf43
NM_001038564	SET	XM_002698671	CLDN24	NM_001014944	FAM192A	NM_001076090	DOCK11
NM_001135640	CNGB1	NM_001080257	GIMAP7	NM_001035359	MARK4	NM_001271160	SELPLG
NM_176615	PAG4	NM_174703	TNXB	NM_001034632	PIN1	EV607920	ASAH2
NM_001102154	ZNF143	NM_001083458	ADAM23	NM_001046175	MAP1LC3A	NM_001099069	TTI2
NM_001205631	GREB1	NM_001102204	RIN2	NM_001192890	SYT12	XM_870192	MLF1IP
XM_604251	WDR72	NM_001081604	SEC23A	NM_001192385	TRPV4	NM_001078143	HORMAD2
NM_001083496	GLO1	XR_082875	LOC788761	NM_001098896	AAGAB	NM_001075670	SMAP2
NM_001078088	C11H9orf169	DN540192	LCN1	XR_139666	LOC100848012	NM_001192828	RRAGD
NM_001014904	CHMP1B	XM_002689555	IFNA16	NM_001015549	ABHD2	NM_001205848	PDILT
NM_001077085	MGC137053	NM_001192743	ASH1L	NM_175831	COX7C	NM_001083716	THOC5
NM_001109808	AP1G2	NM_001075780	EHHADH	NM_001193102	SCN8A	NM_001145202	C5H12orf75
NM_001075301	TMEM59L	BC111176	PROZ	NM_001075857	PPP2CB	NM_001199131	C14H8orf34
NM_001075289	ATF1	BC153855	FAM117B	NM_001075265	PBXIP1	NM_001046514	KCTD18
XR_139190	LOC100847904	NM_001099030	KLHL28	NM_001082605	RPN1	NM_001035279	NKG7
NM_001046206	APPL2	NM_001038513	FAM166B	BC113258	SPEG	XM_003582849	LOC536255
BC148955	SOBP	NM_174710	ADRBK1	NM_001046573	SNAPC5	BC148903	SMN1
DY052994	ICAMNP	NM_001192163	NKX2-8	NM_001206980	C8H9orf3	NM_001206720	CYGB
NM_001075837	NBN	NM_001191266	USP13	NM_001098886	HCCS	NM_001206122	GGNBP2
NM_001015666	C3H1orf43	NM_001191273	DOCK10	NM_001001139	CNGA2	XM_870028	OTOA
NM_001045981	TRMT112	NM_001017951	TRIM54	NM_001191141	TAF2	NM_001082615	DKK2
NM_001079609	CA10	XM_003585465	MEX3D	NM_001099017	DLX1	NM_001035302	ARV1
NM_001081593	C8H4orf27	NM_001078127	YWHAQ	NM_001167943	C7H5orf45	NM_001014897	TXNL4B
XR_138955	ZNF836	NM_001076980	RNF146B	NM_001192083	UNC13D	NM_174830	EIF6
NM_001098131	RPL22L1	NM_174039	DPP4	NM_001075742	TBP	NM_001192309	DIP2B
NM_001205509	ZMYM1	NM_001014887	NLE1	DQ347620	COX3	DV785737	GCNT2
BT020897	COMMD4	NM_001080734	UBL4B	BC109683	RPL27A	NM_001206560	FOXR2
NM_001191499	ARHGAP30	NM_174545	GABRG2	BC109967	EFCAB6	NM_001192943	TTLL7
NM_174792	FTL	XM_590523	ZBTB17	NM_001105482	AARSD1	NM_001034453	CCDC104
NM_001033628	RAB1A	NM_001038176	CXXC5	NM_001192922	NRXN2	XM_002702233	RNF213
NM_177943	SEC14L2	NM_001102359	DEFB119	BC140528	TTC4	XM_002690671	LOC526667
NM_001014944	FAM192A	NM_001075493	SUCLA2	NM_174409	OSTF1	XM_002698671	CLDN24
NM_001035359	MARK4	NM_001080309	YOD1	XM_866105	CASKIN1	NM_001080257	GIMAP7
NM_001034632	PIN1	NM_174143	PIGR	NM_001079615	TIPRL	NM_174703	TNXB
NM_001046175	MAP1LC3A	NM_001102067	GUF1	NM_001034240	OAT	NM_001083458	ADAM23
NM_001192890	SYT12	NM_001142917	FGB	NM_001099152	LBH	NM_001102204	RIN2
NM_001192385	TRPV4	XM_002687676	ASCL4	NM_001205669	SH2D3A	NM_001081604	SEC23A
NM_001098896	AAGAB	NM_001101066	HIST1H1D	NM_001192974	MAPK8	XR_082875	LOC788761
XR_139666	LOC100848012	NM_001206712	FNBP1	NM_001192125	GOLGA4	DN540192	LCN1
NM_001015549	ABHD2	NM_174675	GABARAPL2	NM_001105002	FBRS	XM_002689555	IFNA16
NM_175831	COX7C	NM_001195019	ANP32A	NM_001192056	USP5	NM_001192743	ASH1L
NM_001193102	SCN8A	NM_001192927	STXBP4	NM_001075836	RIOK3	NM_001075780	EHHADH
NM_001075857	PPP2CB	XM_582222	WNT8B	XM_002691719	PPP1R26	BC111176	PROZ
NM_001075265	PBXIP1	NM_001034281	ARL6IP6	XM_597829	KLHL34	BC153855	FAM117B
NM_001082605	RPN1	NM_177515	GSTA2	BC146245	TPBG	NM_001099030	KLHL28
BC113258	SPEG	NM_001102380	APOC2	NM_001192622	MMP16	NM_001038513	FAM166B
NM_001046573	SNAPC5	XR_139292	LOC100848598	EE347993	SPIRE1	NM_174710	ADRBK1
NM_001206980	C8H9orf3	NM_001099072	UNC45A	NM_001205741	HMHA1	NM_001192163	NKX2-8
NM_001098886	HCCS	NM_001114525	OTOS	NM_001098720	HIST1H2AG	NM_001191266	USP13
NM_001001139	CNGA2	NM_001075336	U2AF2	XM_583879	COMMD8	NM_001191273	DOCK10
NM_001191141	TAF2	BC149630	TCRA	NM_001034383	PIGC	NM_001017951	TRIM54
NM_001099017	DLX1	NM_001077852	SLC9A3R1	NM_205776	TKDP1	XM_003585465	MEX3D
NM_001167943	C7H5orf45	NM_001046091	PDIA5	XM_003582204	MUC19	NM_001078127	YWHAQ
NM_001192083	UNC13D	NM_001205823	MFSD8	NM_001003901	DYNLL1	NM_001076980	RNF146B
NM_001075742	TBP	NM_001105390	IPO13	NM_001034674	RPL14	NM_174039	DPP4
DQ347620	COX3	NM_001076107	FAM188A	NM_174137	SERPINE1	NM_001014887	NLE1
BC109683	RPL27A	NM_001075754	C25H7orf26	NM_001100305	TACC3	NM_001080734	UBL4B
BC109967	EFCAB6	XM_610497	SERHL2	NM_001076825	HOXA3	NM_174545	GABRG2
NM_001105482	AARSD1	NM_001035500	MRPS34	XR_138830	LOC100337293	XM_590523	ZBTB17
NM_001192922	NRXN2	NM_001075827	PLD2	NM_001109798	CHERP	NM_001038176	CXXC5
BC140528	TTC4	NM_001166517	COMP	NM_001034801	CEBPG	NM_001102359	DEFB119
NM_174409	OSTF1	NM_001100386	YPEL1	NM_001046160	GSDMD	NM_001075493	SUCLA2
XM_866105	CASKIN1	NM_001192706	OGDHL	NM_001102362	DEFB7	NM_001080309	YOD1
NM_001079615	TIPRL	NM_001100358	SYNGR2	NM_001103246	NAT9	NM_174143	PIGR
NM_001034240	OAT	NM_001103260	BRD7	NM_001077993	SH3GLB1	NM_001102067	GUF1
NM_001099152	LBH	NM_175818	NDUFB10	NM_001013599	TAGLN2	NM_001142917	FGB
NM_001205669	SH2D3A	NM_001101849	SEC24A	NM_174841	ITPR1	XM_002687676	ASCL4
NM_001192974	MAPK8	NM_001001151	ST6GALNAC6	NM_001076211	FBXO25	NM_001101066	HIST1H1D
NM_001192125	GOLGA4	NM_001076450	GRHL1	NM_001035283	TALDO1	NM_001206712	FNBP1
NM_001105002	FBRS	NM_001099144	PARVA	NM_001038547	RFC3	NM_174675	GABARAPL2
NM_001192056	USP5	NM_001205808	ZER1	NM_001037458	SLC28A1	NM_001195019	ANP32A
NM_001075836	RIOK3	NM_001080240	PMCH	NM_001040591	AP1S2	NM_001192927	STXBP4
XM_002691719	PPP1R26	NM_001076072	NCK1	NM_001045912	CHORDC1	XM_582222	WNT8B
XM_597829	KLHL34	NM_001097570	STT3B	NM_001206305	DGKQ	NM_001034281	ARL6IP6
BC146245	TPBG	NM_001105612	CANX	XM_001789340	PRR14L	NM_177515	GSTA2
NM_001192622	MMP16	NM_001105503	THOC6	NM_001098024	AKAP10	NM_001102380	APOC2
EE347993	SPIRE1	NM_174647	PPP1R1B	NM_001075588	IFI6	XR_139292	LOC100848598
NM_001205741	HMHA1	NM_001192204	ZBTB7B	NM_001099194	MGC152340	NM_001099072	UNC45A
NM_001098720	HIST1H2AG	NM_174693	DGAT1	NM_001098463	C26H10orf2	NM_001114525	OTOS
XM_583879	COMMD8	NM_001191525	AFF1	NM_001014928	RPL7	NM_001075336	U2AF2
NM_001034383	PIGC	NM_001076819	HAUS2	NM_174411	PAG1	BC149630	TCRA
NM_205776	TKDP1	XM_002696428	CTNND2	NM_001077070	MGC134093	NM_001077852	SLC9A3R1
XM_003582204	MUC19	NM_001077137	USHBP1	D84514	CFDP2	NM_001046091	PDIA5
NM_001003901	DYNLL1	NM_001034302	SPARCL1	XM_614988	TARBP1	NM_001205823	MFSD8
NM_001034674	RPL14	NM_001083427	PLK4	NM_001100382	FUK	NM_001105390	IPO13
NM_174137	SERPINE1	NM_001192708	REM2	XM_864901	NXF2	NM_001076107	FAM188A
NM_001100305	TACC3	NM_001192516	SPRED1	NM_001206548	LOC534630	NM_001075754	C25H7orf26
NM_001076825	HOXA3	NM_001192767	VPS13D	NM_001024562	EMP3	XM_610497	SERHL2
XR_138830	LOC100337293	XM_001253454	LOC785431	NM_001040532	BOLA	NM_001035500	MRPS34
NM_001109798	CHERP	NM_201528	SLC2A8	NM_001082422	RPS4Y1	NM_001075827	PLD2
NM_001034801	CEBPG	NM_001144077	TNFRSF25	NM_174062	FTH1	NM_001166517	COMP
NM_001046160	GSDMD	NM_001206657	PLXNA2	NM_001077110	AP1S1	NM_001100386	YPEL1
NM_001102362	DEFB7	NM_001024497	ANKZF1	XM_002693165	LOC516636	NM_001192706	OGDHL
NM_001103246	NAT9	NM_001077911	SBNO2	NM_175794	NDUFA1	NM_001100358	SYNGR2
NM_001077993	SH3GLB1	NM_001038680	NUDT22	NM_001113760	RASSF5	NM_001103260	BRD7
NM_001013599	TAGLN2	BC114142	MGC137725	DV894346	DDX51	NM_175818	NDUFB10
NM_174841	ITPR1	NM_001077032	CXHXorf65	NM_173945	NTS	NM_001101849	SEC24A
NM_001076211	FBXO25	NM_001035424	MYNN	NM_001015647	RPL10A	NM_001001151	ST6GALNAC6
NM_001035283	TALDO1	NM_001075407	C5H12orf39	NM_001098040	C27H8orf40	NM_001076450	GRHL1
NM_001038547	RFC3	XM_866161	PDZD2	XM_001788014	PTPN20B	NM_001099144	PARVA
NM_001037458	SLC28A1	XM_868998	MTX3	NM_001034052	GHITM	NM_001205808	ZER1
NM_001040591	AP1S2	XM_605478	LAYN	XM_585648	PLAG1	NM_001080240	PMCH
NM_001045912	CHORDC1	NM_001102553	NKRF	NM_001038551	LOC521656	NM_001076072	NCK1
NM_001206305	DGKQ	XR_083674	LOC617654	NM_001083725	HNRPDL	NM_001097570	STT3B
XM_001789340	PRR14L	XM_863928	IFI16	NM_001014888	DGUOK	NM_001105612	CANX
NM_001098024	AKAP10	NM_001077932	RALYL	DV907095	RALBP1	NM_001105503	THOC6
NM_001075588	IFI6	NM_174309	EDNRB	NM_001101091	DNAJC16	NM_174647	PPP1R1B
NM_001099194	MGC152340	NM_001205945	WDFY4	NM_174623	TMSB10	NM_001192204	ZBTB7B
NM_001098463	C26H10orf2	NM_001105034	GIMAP7	NM_001192487	NAPA	NM_174693	DGAT1
NM_001014928	RPL7	NM_001099037	ABCD2	BC149485	C24H18orf1	NM_001191525	AFF1
NM_174411	PAG1	XM_603521	C11H2orf55	DQ347625	COX2	NM_001076819	HAUS2
NM_001077070	MGC134093	NM_001099154	TOM1L2	XM_601985	CUX1	XM_002696428	CTNND2
D84514	CFDP2	NM_001099382	HPCAL4	NM_001192957	NOP58	NM_001077137	USHBP1
XM_614988	TARBP1	NM_001163936	APOBEC3A	NM_001080265	STARD5	NM_001034302	SPARCL1
NM_001100382	FUK	NM_175826	NDUFA8	NM_001034625	RPL8	NM_001083427	PLK4
XM_864901	NXF2	NM_001014951	TMEM171	XM_001256566	TBX1	NM_001192708	REM2
NM_001206548	LOC534630	NM_001110083	METTL21D	DV793304	UQCRB	NM_001192516	SPRED1
NM_001024562	EMP3	NM_001083720	DDR2	NM_001206958	CDH12	NM_001192767	VPS13D
NM_001040532	BOLA	NM_001077855	PRKCD	NM_001075898	SNTA1	XM_001253454	LOC785431
NM_001082422	RPS4Y1	NM_174197	TLR2	NM_001034716	RPS10	NM_201528	SLC2A8
NM_174062	FTH1	NM_001099164	GPR107	NM_174415	PDE1B	NM_001144077	TNFRSF25
NM_001077110	AP1S1	NM_001102038	HIAT1	NM_001205979	ZDHHC24	NM_001206657	PLXNA2
XM_002693165	LOC516636	NM_174671	SLC25A11	NM_001014892	C25H16orf5	NM_001024497	ANKZF1
NM_175794	NDUFA1	XM_605757	FER1L6	NM_001205600	SREBF2	NM_001077911	SBNO2
NM_001113760	RASSF5	NM_001081619	CAPN8	NM_001075226	RILPL1	NM_001038680	NUDT22
DV894346	DDX51	XM_001789944	SYCE2	NM_001024569	ELF5	BC114142	MGC137725
NM_173945	NTS	BC112456	C23H6orf10	NM_001075899	GPR37L1	NM_001077032	CXHXorf65
NM_001015647	RPL10A	NM_001205448	HTR2B	NM_001192311	TMEM179B	NM_001035424	MYNN
NM_001098040	C27H8orf40	NM_174341	HINT3	NM_001192198	PAK6	NM_001075407	C5H12orf39
XM_001788014	PTPN20B	NM_001077859	FGFR1OP	DV798727	TPPP3	XM_866161	PDZD2
NM_001034052	GHITM	BC114847	C6H4orf3	NM_001192744	IRX5	XM_868998	MTX3
XM_585648	PLAG1	NM_001033616	GABARAPL1	NM_001017428	GNPTG	XM_605478	LAYN
NM_001038551	LOC521656	NM_001205276	LOC615809	NM_001098467	LOC615589	NM_001102553	NKRF
NM_001083725	HNRPDL	NM_001191197	PATZ1	NM_001083648	CHST1	XR_083674	LOC617654
NM_001014888	DGUOK	NM_174742	ADIPOQ	NM_001191377	PPFIA1	XM_863928	IFI16
DV907095	RALBP1	XM_867027	HRH3	NM_180998	LTF	NM_001077932	RALYL
NM_001101091	DNAJC16	NM_001193246	DAB2	NM_001076811	KLHL21	NM_174309	EDNRB
NM_174623	TMSB10	NM_001102051	TXLNB	NM_001205639	CPNE5	NM_001205945	WDFY4
NM_001192487	NAPA	NM_001077929	HHATL	DN522131	CGGBP1	NM_001105034	GIMAP7
BC149485	C24H18orf1	NM_001242561	CD46	NM_001101248	CBLC	NM_001099037	ABCD2
DQ347625	COX2	NM_001046138	RHOC	NM_001192483	ZNF280A	XM_603521	C11H2orf55
XM_601985	CUX1	NM_001102164	RMND1	NM_001046483	WDR91	NM_001099154	TOM1L2
NM_001192957	NOP58	BC115998	LOC526787	NM_001024524	DAK	NM_001099382	HPCAL4
NM_001080265	STARD5	NM_001077005	AZI2	XM_601803	MAN2B2	NM_001163936	APOBEC3A
NM_001034625	RPL8	NM_001102214	ILDR1	NM_001105646	ALDH4A1	NM_175826	NDUFA8
XM_001256566	TBX1	NM_001078039	MYOZ3	NM_176627	PAG17	NM_001014951	TMEM171
DV793304	UQCRB	NM_001046128	PHKG2	NM_001035393	ATP1B3	NM_001110083	METTL21D
NM_001206958	CDH12	NM_001034618	EIF3CL	NM_001034262	AFP	NM_001083720	DDR2
NM_001075898	SNTA1	NM_181032	PTGER3	NM_001105633	MAX	NM_001077855	PRKCD
NM_001034716	RPS10	NM_001103290	THAP6	XM_001789147	LOC788835	NM_174197	TLR2
NM_174415	PDE1B	NM_001015546	GJB6	NM_001205358	KIAA0415	NM_001099164	GPR107
NM_001205979	ZDHHC24	NM_001075881	MTERFD1	DV795498	CFL1	NM_001102038	HIAT1
NM_001014892	C25H16orf5	XM_613048	WHSC1	XM_001255188	LOC787991	NM_174671	SLC25A11
NM_001205600	SREBF2	DV869523	KIAA0556	NM_001101143	AHCYL2	XM_605757	FER1L6
NM_001075226	RILPL1	EE333029	FOXK2	NM_174083	HRH1	NM_001081619	CAPN8
NM_001024569	ELF5	XM_866023	C15H11orf52	NM_001102194	MTMR2	XM_001789944	SYCE2
NM_001075899	GPR37L1	NM_001075983	MMP19	DQ347621	COX2	BC112456	C23H6orf10
NM_001192311	TMEM179B	NM_001206047	PIK3CB	NM_001037466	SSBP1	NM_001205448	HTR2B
NM_001192198	PAK6	NM_001103263	RABGAP1L	NM_001191430	ATP2A2	NM_174341	HINT3
DV798727	TPPP3	NM_001099102	FAAH	NM_001205636	STK36	NM_001077859	FGFR1OP
NM_001192744	IRX5	XM_607911	BEST2	NM_001077951	PAQR9	BC114847	C6H4orf3
NM_001017428	GNPTG	NM_173953	PRL	NM_001075965	EI24	NM_001033616	GABARAPL1
NM_001098467	LOC615589	NM_001076352	LMO2	NM_001007815	MGST1	NM_001205276	LOC615809
NM_001083648	CHST1	NM_001046534	TMUB2	NM_001080263	CACFD1	NM_001191197	PATZ1
NM_001191377	PPFIA1	NM_001034229	MOB3A	NM_001014929	ITGA2B	NM_174742	ADIPOQ
NM_180998	LTF	NM_001075532	AGGF1	DT836038	LOC781935	XM_867027	HRH3
NM_001076811	KLHL21	NM_001193026	UVRAG	NM_001075868	NCOA4	NM_001193246	DAB2
NM_001205639	CPNE5	NM_001205528	ABCG1	NM_001102217	PPP1R12A	NM_001102051	TXLNB
DN522131	CGGBP1	DT851117	DUSP16	XM_001249683	OR6C4	NM_001077929	HHATL
NM_001101248	CBLC	NM_001102515	NFE2L1	NM_001099082	POLR2B	NM_001242561	CD46
NM_001192483	ZNF280A	NM_001192362	FILIP1	NM_001099210	RPS17	NM_001046138	RHOC
NM_001046483	WDR91	BC114764	COBRA1	NM_001205925	ZNF711	NM_001102164	RMND1
NM_001024524	DAK	NM_174283	CPLX2	NM_001206791	LRRCC1	BC115998	LOC526787
XM_601803	MAN2B2	NM_001192926	TMPRSS3	NM_001045911	HNRNPA1	NM_001077005	AZI2
NM_001105646	ALDH4A1	NM_001145075	USP27X	NM_001046594	PTTG1IP	NM_001102214	ILDR1
NM_176627	PAG17	BC113295	PBRM1	NM_001205951	MPP5	NM_001078039	MYOZ3
NM_001035393	ATP1B3	NM_001034698	SERPINC1	BC133576	TMA16	NM_001046128	PHKG2
NM_001034262	AFP	DV910047	PLEKHH1	NM_001192936	PRDM1	NM_001034618	EIF3CL
NM_001105633	MAX	NM_001076949	2019-09-03	BC149176	PUSL1	NM_181032	PTGER3
XM_001789147	LOC788835	NM_001081592	ARRDC2	NM_001033936	CFH	NM_001103290	THAP6
NM_001205358	KIAA0415	NM_001034395	HNRNPC	NM_001031771	CPPED1	NM_001015546	GJB6
DV795498	CFL1	NM_001081723	LOC525599	NM_001206546	KCNK15	NM_001075881	MTERFD1
XM_001255188	LOC787991	NM_001075832	EFHD1	NM_178323	NNAT	XM_613048	WHSC1
NM_001101143	AHCYL2	NM_001079621	BNIPL	NM_001012283	SERPINA3-7	DV869523	KIAA0556
NM_174083	HRH1	NM_001102039	NAB1	FE009125	SH2D1B	EE333029	FOXK2
NM_001102194	MTMR2	XM_001255713	LOC788749	NM_174663	PAFAH1B1	XM_866023	C15H11orf52
DQ347621	COX2	NM_001075283	PCBP4	NM_001034662	PSMA2	NM_001075983	MMP19
NM_001037466	SSBP1	NM_001102307	RGNEF	NM_001014387	RPS12	NM_001206047	PIK3CB
NM_001191430	ATP2A2	NM_001034303	CNEP1R1	NM_001098047	GPR21	NM_001103263	RABGAP1L
NM_001205636	STK36	NM_001163413	CD163	NM_001191413	NEBL	NM_001099102	FAAH
NM_001077951	PAQR9	NM_001035336	TNFRSF9	NM_001037467	RPS19	XM_607911	BEST2
NM_001075965	EI24	NM_001206031	ADNP	NM_001079631	PPP3R2	NM_173953	PRL
NM_001007815	MGST1	NM_001076537	TRIM9	XM_003583384	FAM65A	NM_001076352	LMO2
NM_001080263	CACFD1	NM_001099033	GNB4	NM_001035306	RPL5	NM_001046534	TMUB2
NM_001014929	ITGA2B	NM_001102291	ANKS1B	NM_001075912	SFN	NM_001034229	MOB3A
DT836038	LOC781935	NM_001105463	SOX2	NM_001046307	C2CD4B	NM_001075532	AGGF1
NM_001075868	NCOA4	NM_001045940	ZMYND11	NM_001077908	CYP4A11	NM_001193026	UVRAG
NM_001102217	PPP1R12A	NM_001078102	DNAJC24	NM_001035357	CAMK2B	NM_001205528	ABCG1
XM_001249683	OR6C4	NM_174305	CYP19A1	NM_001105456	CD1A	DT851117	DUSP16
NM_001099082	POLR2B	XM_003581671	LOC100850358	DQ347627	COX2	NM_001102515	NFE2L1
NM_001099210	RPS17	NM_001193143	STARD3	NM_001105378	SNAP91	NM_001192362	FILIP1
NM_001205925	ZNF711	NM_001046078	MSANTD4	NM_001034374	MAPRE2	BC114764	COBRA1
NM_001206791	LRRCC1	NM_001206450	BCL6	NM_001113227	ELMO1	NM_174283	CPLX2
NM_001045911	HNRNPA1	EV639006	INS	NM_001075882	EXOC3L1	NM_001192926	TMPRSS3
NM_001046594	PTTG1IP	DV798894	RPUSD3	FE017569	LOC614175	NM_001145075	USP27X
NM_001205951	MPP5	NM_001101146	SLC9A6	NM_001025316	RPS28	BC113295	PBRM1
BC133576	TMA16	NM_001038050	IFI27	NM_001205512	LCE1B	NM_001034698	SERPINC1
NM_001192936	PRDM1	NM_174085	IFNAC	NM_001098147	RHOU	DV910047	PLEKHH1
BC149176	PUSL1	NM_001083448	SV2B	NM_001191388	SETDB1	NM_001076949	2019-09-03
NM_001033936	CFH	NM_001075465	TMEM81	NM_001192044	TRAF3IP1	NM_001081592	ARRDC2
NM_001031771	CPPED1	DT814116	KIAA0195	NM_001012287	BREH1	NM_001034395	HNRNPC
NM_001206546	KCNK15	NM_001206300	MAFK	NM_001003657	DHPS	NM_001081723	LOC525599
NM_178323	NNAT	NM_001206135	SGMS1	DV794046	ND2	NM_001075832	EFHD1
NM_001012283	SERPINA3-7	NM_001192824	NXPH3	NM_001080318	PEPD	NM_001079621	BNIPL
FE009125	SH2D1B	NM_001076944	RAB31	NM_001035276	ERCC5	NM_001102039	NAB1
NM_174663	PAFAH1B1	NM_001099712	GIMAP6	NM_001102075	NOXA1	XM_001255713	LOC788749
NM_001034662	PSMA2	XM_002690648	OR4E2	NM_001014388	TPT1	NM_001075283	PCBP4
NM_001014387	RPS12	NM_174692	FAM13A	U01924	COX3	NM_001102307	RGNEF
NM_001098047	GPR21	NM_001075308	DUSP14	BC149568	DGKZ	NM_001034303	CNEP1R1
NM_001191413	NEBL	NM_174605	SLC4A4	NM_001105642	IZUMO3	NM_001163413	CD163
NM_001037467	RPS19	NM_183407	STK25	DV795897	CEBPB	NM_001035336	TNFRSF9
NM_001079631	PPP3R2	NM_001105003	ARHGAP15	NM_001102271	CLK1	NM_001206031	ADNP
XM_003583384	FAM65A	NM_001080242	RELA	NM_001034316	RPL36A	NM_001076537	TRIM9
NM_001035306	RPL5	NM_001024567	CTH	NM_001102374	LOC536190	NM_001099033	GNB4
NM_001075912	SFN	NM_001206002	GLB1L	NM_001103099	PCIF1	NM_001102291	ANKS1B
NM_001046307	C2CD4B	NM_001098053	SGPL1	NM_001206830	TRPC4AP	NM_001105463	SOX2
NM_001077908	CYP4A11	NM_001015641	RRNAD1	NM_001192361	NDST1	NM_001045940	ZMYND11
NM_001035357	CAMK2B	NM_001193029	TBL1XR1	NM_001035458	SUMO1	NM_001078102	DNAJC24
NM_001105456	CD1A	NM_001102115	BOLL	NM_001206976	C10H15orf48	NM_174305	CYP19A1
DQ347627	COX2	NM_001099947	ZC3H11A	NM_001034462	TMEM141	XM_003581671	LOC100850358
NM_001105378	SNAP91	NM_001013598	PSMD4	NM_001192578	TOPORS	NM_001193143	STARD3
NM_001034374	MAPRE2	XM_870320	TMEM87B	NM_001100363	GPD1L	NM_001046078	MSANTD4
NM_001113227	ELMO1	NM_001076171	TTLL1	NM_001111069	LOC100126815	NM_001206450	BCL6
NM_001075882	EXOC3L1	NM_001101284	LPAR6	NM_001024550	ATP5L	EV639006	INS
FE017569	LOC614175	NM_001024533	SLA	NM_001193123	PUM1	DV798894	RPUSD3
NM_001025316	RPS28	NM_001046075	ACAT1	NM_001035439	METTL7A	NM_001101146	SLC9A6
NM_001205512	LCE1B	NM_001098066	PAPOLG	NM_174351	IFNW1	NM_001038050	IFI27
NM_001098147	RHOU	NM_001075541	RAB9B	XM_003584976	LOC100847827	NM_174085	IFNAC
NM_001191388	SETDB1	NM_001101162	TPM4	NM_001046182	SOCS5	NM_001083448	SV2B
NM_001192044	TRAF3IP1	NM_001046201	ORC6	NM_176623	PAG11	NM_001075465	TMEM81
NM_001012287	BREH1	NM_001079642	SRA1	NM_001167896	DCAF12	DT814116	KIAA0195
NM_001003657	DHPS	NM_001076215	HS3ST5	NM_001014865	DRG2	NM_001206300	MAFK
DV794046	ND2	NM_001046569	CCL25	EH162066	LOC787025	NM_001206135	SGMS1
NM_001080318	PEPD	NM_001098985	FRMD8	XM_001252209	LOC783671	NM_001192824	NXPH3
NM_001035276	ERCC5	BC149213	BST2	NM_001046118	LAPTM5	NM_001076944	RAB31
NM_001102075	NOXA1	NM_001046580	TMEM206	NM_001075850	WDR13	NM_001099712	GIMAP6
NM_001014388	TPT1	NM_001102551	KHNYN	XM_003583311	NCOR2	XM_002690648	OR4E2
U01924	COX3	NM_001102244	TPGS2	NM_001025341	RPL31	NM_174692	FAM13A
BC149568	DGKZ	NM_001046589	RNF4	NM_001101894	FBXO11	NM_001075308	DUSP14
NM_001105642	IZUMO3	CO872879	UTS2	NM_001113537	PTS	NM_174605	SLC4A4
DV795897	CEBPB	NM_001101974	HEPACAM2	NM_001193014	DENND1A	NM_183407	STK25
NM_001102271	CLK1	NM_001034722	BTG3	NM_001076955	FBLIM1	NM_001105003	ARHGAP15
NM_001034316	RPL36A	NM_001083679	SMG5	BC149234	ZNF132	NM_001080242	RELA
NM_001102374	LOC536190	NM_001192141	GRASP	NM_001038562	FXR1	NM_001024567	CTH
NM_001103099	PCIF1	XM_002688519	MAU2	NM_001075810	ZNF33B	NM_001206002	GLB1L
NM_001206830	TRPC4AP	NM_001083494	DLK2	XM_580320	STEAP3	NM_001098053	SGPL1
NM_001192361	NDST1	NM_001046046	FHL2	NM_001076872	NUP133	NM_001015641	RRNAD1
NM_001035458	SUMO1	XM_001788717	LOC615363	NM_001075876	CAMKV	NM_001193029	TBL1XR1
NM_001206976	C10H15orf48	NM_001101207	PCED1B	NM_001191129	AFF4	NM_001102115	BOLL
NM_001034462	TMEM141	NM_001083424	RBBP9	NM_001206655	PRRC2C	NM_001099947	ZC3H11A
NM_001192578	TOPORS	XM_002685530	PARD3B	NM_001076389	C6H4orf22	NM_001013598	PSMD4
NM_001100363	GPD1L	NM_001083659	ZNF295	NM_001081575	DES	XM_870320	TMEM87B
NM_001111069	LOC100126815	XM_865759	TRERF1	NM_001103252	ZNF740	NM_001076171	TTLL1
NM_001024550	ATP5L	NM_001192741	LPAR3	NM_001098933	CDK20	NM_001101284	LPAR6
NM_001193123	PUM1	XR_139551	LOC616281	NM_001101888	SENP7	NM_001024533	SLA
NM_001035439	METTL7A	NM_001145992	CHST8	NM_001076414	TMBIM6	NM_001046075	ACAT1
NM_174351	IFNW1	XM_602972	LOC524642	NM_001078108	ELMOD1	NM_001098066	PAPOLG
XM_003584976	LOC100847827	NM_001167900	NR2E3	NM_174456	NMT2	NM_001075541	RAB9B
NM_001046182	SOCS5	NM_001205853	EDEM3	NM_001192958	VPS26B	NM_001101162	TPM4
NM_176623	PAG11	NM_001098025	CSDE1	NM_174769	SUMO2	NM_001046201	ORC6
NM_001167896	DCAF12	NM_174412	PCSK1	NM_001037455	LMF2	NM_001079642	SRA1
NM_001014865	DRG2	NM_001014927	DHCR7	NM_174450	RGS16	NM_001076215	HS3ST5
EH162066	LOC787025	NM_001035077	FASTK	NM_173913	GAA	NM_001046569	CCL25
XM_001252209	LOC783671	NM_001192519	GABRR3	NM_001038515	CETN2	NM_001098985	FRMD8
NM_001046118	LAPTM5	NM_001191182	RFX4	NM_001099187	EGFL8	BC149213	BST2
NM_001075850	WDR13	NM_001191401	PLCB2	NM_001046493	TCEB1	NM_001046580	TMEM206
XM_003583311	NCOR2	NM_001099163	PXMP4	XM_602577	ZNF300	NM_001102551	KHNYN
NM_001025341	RPL31	NM_001075450	OR4X1	NM_001034481	AMZ2	NM_001102244	TPGS2
NM_001101894	FBXO11	EH182378	LOC100336629	NM_001192581	MTSS1	NM_001046589	RNF4
NM_001113537	PTS	NM_001101961	REEP3	NM_001206124	PTP4A1	CO872879	UTS2
NM_001193014	DENND1A	NM_001076426	TSGA13	NM_001040590	RNASE4	NM_001101974	HEPACAM2
NM_001076955	FBLIM1	NM_001034563	DHX33	NM_205818	NME1	NM_001034722	BTG3
BC149234	ZNF132	NM_001077105	HAVCR2	XM_002704474	MICAL3	NM_001083679	SMG5
NM_001038562	FXR1	NM_001080730	MRPL39	NM_001166570	NPPB	NM_001192141	GRASP
NM_001075810	ZNF33B	XR_139134	ZNF582	NM_001193108	SLC9B2	XM_002688519	MAU2
XM_580320	STEAP3	NM_001199002	YAE1D1	NM_001075459	ASAH1	NM_001083494	DLK2
AY427787	PEG3	NM_001103328	SNX21	NM_001075412	TERF2IP	NM_001046046	FHL2
BC151756	KDM1A	XM_602626	LOC524304	XM_868297	AGAP3	XM_001788717	LOC615363
NM_001101998	ARHGEF16	NM_001243284	DNM3	XM_864316	SOCS1	NM_001101207	PCED1B
NM_001193125	PRRG4	NM_001101845	ACOT13	XM_598333	RASSF6	NM_001083424	RBBP9
NM_001075367	ALDH2	NM_001205577	ERI2	CN436859	CRYGA	XM_002685530	PARD3B
NM_001012676	BOLA-DQB	NM_001102015	ACOX2	XM_583364	OR5I1	NM_001083659	ZNF295
NM_001075464	TTC5	NM_001076395	MEMO1	NM_001193002	ESRP1	XM_865759	TRERF1
NM_001192476	ZNF638	NM_001076456	RRAGC	NM_001101160	TMEM163	NM_001192741	LPAR3
NM_001046020	RARRES2	NM_001034593	APBB1IP	NM_001077934	FTSJ1	XR_139551	LOC616281
DV776425	LOC533444	NM_001105495	FAM228B	NM_001034231	ID2	NM_001145992	CHST8
NM_001076417	ERGIC1	NM_001098895	SLC25A30	NM_001034676	NKX2-3	XM_602972	LOC524642
BC110241	GPRC5C	XM_001253802	LOC785964	BC116000	KIAA1598	NM_001167900	NR2E3
NM_001205898	CLIP3	NM_001098164	FUT7	NM_001100312	EID3	NM_001205853	EDEM3
NM_001035052	FAM204A	NM_001040552	GAPDHS	NM_001103089	SEH1L	NM_001098025	CSDE1
NM_001077998	SASH3	NM_175825	GSTM1	BC151552	EIF4H	NM_174412	PCSK1
NM_001101933	TSR1	NM_001177741	TFR2	NM_001099380	GABRB3	NM_001014927	DHCR7
NM_001083527	DDX21	BC111226	THEG	NM_001195030	C1H3orf70	NM_001035077	FASTK
NM_001079629	TSPAN8	NM_001012683	TKDP2	XM_002687433	LOC529303	NM_001192519	GABRR3
NM_001034691	DRG1	XM_618020	PIWIL1	NM_001076250	CRTC2	NM_001191182	RFX4
NM_001206211	FNDC3B	XM_002685144	PWP2	XM_003584977	LOC513706	NM_001191401	PLCB2
NM_001034710	CREM	NM_001193060	VPS52	NM_001082475	LIX1L	NM_001099163	PXMP4
NM_001075438	TOMM40	NM_001046011	CD37	NM_001076360	TMEM39A	NM_001075450	OR4X1
NM_001076041	ASCC1	NM_001206097	EFHA2	NM_001045962	PSMA6	EH182378	LOC100336629
NM_001076514	MRPL21	NM_001075649	NAA60	NM_001076004	DUSP26	NM_001101961	REEP3
NM_001046223	RENBP	NM_001077955	ZNF394	NM_001193031	DAZAP1	NM_001076426	TSGA13
NM_001077885	TCF12	NM_001101884	RIPK3	NM_001205466	SYNGAP1	NM_001034563	DHX33
XM_002696774	MOK	NM_001038572	TMEM53	NM_001013587	MDH2	NM_001077105	HAVCR2
NM_001024530	SIDT2	XR_082937	LOC785731	NR_001464	XIST	NM_001080730	MRPL39
XM_865510	LOC614141	NM_001098079	RPE	NM_001075192	ANKS4B	XR_139134	ZNF582
NM_174257	S100G	NM_001078001	TMEM150C	NM_001077886	TXNL1	NM_001199002	YAE1D1
NM_001205433	SETD1A	XM_001252702	LOC784379	NM_001076460	CLDN5	NM_001103328	SNX21
NM_174343	HSD3B1	NM_001097565	LRP8	NM_174778	RPS27A	XM_602626	LOC524304
NM_001046055	RTCA	NM_001046229	ARL1	NM_001034790	STMN1	NM_001243284	DNM3
NM_001102229	PCDH18	NM_001099041	EHMT1	NM_001191246	NDEL1	NM_001101845	ACOT13
NM_174573	PGLYRP1	NM_001102325	ATF7IP	NM_001076934	IRF6	NM_001205577	ERI2
NM_001034588	WDR18	NM_001035410	LIPC	NM_001102548	LIG1	NM_001102015	ACOX2
NM_001103248	PCDHB11	AJ006347	LOC505349	NM_001037472	RPS6KL1	NM_001076395	MEMO1
XM_002696078	ADAM11	XM_001251007	BBC3	NM_001192244	EFHC1	NM_001076456	RRAGC
NM_001081624	CDH11	NM_001034427	RPA3	NM_175812	HINT1	NM_001034593	APBB1IP
XM_590359	ARL13A	NM_001101288	RAB10	NM_001034715	43529	NM_001105495	FAM228B
NM_001192252	OSBP2	NM_174752	STATH	NM_001245934	OPA3	NM_001098895	SLC25A30
XM_002689072	OR2G3	BT025384	CPSF3	NM_001046163	DYDC2	XM_001253802	LOC785964
NM_001193058	ZNF628	NM_001193065	ELAC2	NM_001015561	RPS26	NM_001098164	FUT7
NM_001206664	LOC618124	NM_001078097	SFRS18	XM_589886	SETD2	NM_001040552	GAPDHS
NM_174297	CTLA4	NM_001192817	MYCBP2	NM_001082428	ITCH	NM_175825	GSTM1
NM_001103109	PIP5K1A	EV647310	CLPS	NM_001192866	LATS1	NM_001177741	TFR2
NM_001102234	ARHGAP24	NM_001192937	CDC42BPA	NM_001168616	ULBP27	BC111226	THEG
DN545610	LOC522960	NM_001035457	PRSS35	XM_002693164	LOC510100	NM_001012683	TKDP2
NM_001033623	PEBP1	NM_001080246	PKN1	NM_001192066	KAT5	XM_618020	PIWIL1
NM_001037142	CTNNBIP1	NM_001076536	MYBPC3	NM_176617	PAG6	XM_002685144	PWP2
BC149778	TNFSF9	NM_001143772	ZNF438	NM_001191513	MAD2L1	NM_001193060	VPS52
NM_001244233	HTRA1	EH179888	LOC616014	NM_001083772	GSTM1	NM_001046011	CD37
NM_001101983	GMCL1	NM_001191291	RIOK2	NM_001098138	CCDC9	NM_001206097	EFHA2
NM_001081522	TMEM184B	NM_001101993	DDX17	NM_001206117	GRM8	NM_001075649	NAA60
NM_001167894	F13A1	NM_001038148	POLR3F	NM_001081721	TCF15	NM_001077955	ZNF394
NM_001076140	C4H7orf25	NM_001192660	CPA3	NM_001031769	LYAR	NM_001101884	RIPK3
NM_001105424	HHEX	NM_001035069	COG6	XM_001787254	LOC785982	NM_001038572	TMEM53
NM_001024523	GNG11	NM_001101261	FAM212B	NM_001046482	NANS	XR_082937	LOC785731
NM_001015539	SSNA1	XM_605374	LOC526989	NM_001113222	UIMC1	NM_001098079	RPE
BC149688	CBY3	XR_139239	LOC100848852	NM_174737	PCK1	NM_001078001	TMEM150C
DV789056	MAP3K4	NM_001192915	LACE1	NM_001205378	PLD5	XM_001252702	LOC784379
NM_001206419	DCAF8	NM_001242341	CNR1	NM_001205564	CHDH	NM_001097565	LRP8
NM_001076077	PHTF1	NM_001040570	MAG	NM_175824	RAP1B	NM_001046229	ARL1
NM_001205931	TTPAL	CN433559	NPPB	NM_001011677	SPATA4	NM_001099041	EHMT1
NM_001100384	PPPDE1	NM_001162927	POM121L2	NM_001098125	RANBP10	NM_001102325	ATF7IP
NM_001046173	PPP2R4	NM_174020	LYST	NM_001101226	CDK16	NM_001035410	LIPC
NM_001015628	EIF3I	NM_001038071	MAP2K2	NM_001038143	GCLM	AJ006347	LOC505349
NM_001035015	TOM1	NM_001192220	SMO	NM_001135641	CNGB1	XM_001251007	BBC3
NM_001014861	NR1H3	NM_001110773	MYBPC1	NM_001075996	WIF1	NM_001034427	RPA3
NM_001114513	C28H10orf116	XM_615580	GPR83	NM_001083757	AK5	NM_001101288	RAB10
NM_173963	SYP	NM_001205966	ATG2A	XM_002689509	LOC618801	NM_174752	STATH
NM_001079638	CTNNA3	NM_174219	WASL	NM_001077018	FAM110B	BT025384	CPSF3
NM_001076882	ZNF215	NM_001076271	ERP29	NM_001034414	APBA3	NM_001193065	ELAC2
NM_174274	DNAJC14	NM_001166524	TBC1D1	NM_001101234	ZFP36L1	NM_001078097	SFRS18
NM_001105450	CLUAP1	NM_001192398	ARHGAP35	NM_001099107	MDM2	NM_001192817	MYCBP2
NM_001038122	MGC133636	XM_609847	ZNF169	BC118479	ZNF770	EV647310	CLPS
NM_001205571	TRIM68	XM_002685358	NEB	XM_002702336	PRDM15	NM_001192937	CDC42BPA
XM_003583071	LOC781493	NM_001046260	RCN3	NM_001076931	PRSS8	NM_001035457	PRSS35
XM_002686160	HENMT1	NM_001192153	EAF1	NM_001034017	WASF1	NM_001080246	PKN1
NM_001205840	SLC25A45	XM_583156	TAF3	NM_001014935	CDK9	NM_001076536	MYBPC3
NM_001205623	TPR	NM_001082425	KLF15	NM_001101057	GTF2H4	NM_001143772	ZNF438
NM_001035095	PMM2	XM_581976	RNASE7	DT807753	DEFB7	EH179888	LOC616014
NM_001206138	DYNC1H1	NM_001166512	PROC	NM_001075683	ISCU	NM_001191291	RIOK2
NM_001205700	ZFYVE20	NM_001113259	FHL1	DT826579	C2H1orf38	NM_001101993	DDX17
XM_001254180	GDF3	NM_001076184	PAK4	NM_174346	HSPE1	NM_001038148	POLR3F
NM_001098952	UEVLD	NM_001101118	PARN	NM_001076302	VAMP7	NM_001192660	CPA3
DV792641	C26H10orf125	NM_001040484	UTS2R	NM_173940	MX1	NM_001035069	COG6
NM_001103096	NUP43	NM_001038043	UBE2J2	NM_001035089	PCYT2	NM_001101261	FAM212B
XM_002685938	OR6Y1	NM_001075498	DDRGK1	NM_176651	CD163L1	XM_605374	LOC526989
NM_174010	CD36	NM_174133	UBB	NM_001075621	SRSF11	XR_139239	LOC100848852
NM_001040580	ING5	XM_002687329	LOC515887	NM_174804	RPS29	NM_001192915	LACE1
NM_001075563	ERGIC2	XM_002685337	KCNH7	NM_001038035	FAM118A	NM_001242341	CNR1
NM_001102040	SATB1	XM_001789009	LOC100140382	NM_001035445	RPS4X	NM_001040570	MAG
NM_001080267	KIAA1549	NM_001076872	NUP133	NM_001098042	STRN3	CN433559	NPPB
XM_001789377	LOC784118	NM_001075876	CAMKV	NM_001101093	KCTD20	NM_001162927	POM121L2
NM_001075199	NUCB1	NM_001191129	AFF4	NM_176624	PAG15	NM_174020	LYST
NM_174629	UQCRC1	NM_001206655	PRRC2C	BC149759	TNFRSF10A	NM_001038071	MAP2K2
XM_615671	ANAPC1	NM_001076389	C6H4orf22	NM_001075632	C25H16orf53	NM_001192220	SMO
EE359432	BRF1	NM_001081575	DES	NM_174844	GCSH	NM_001110773	MYBPC1
NM_001205587	SUZ12	NM_001103252	ZNF740	NM_001102345	NKAIN2	XM_615580	GPR83
NM_001205383	C16H1orf115	NM_001098933	CDK20	NM_001040581	RPS21	NM_001205966	ATG2A
NM_001034050	ATP6V0E1	NM_001101888	SENP7	DV778473	LOC100138905	NM_174219	WASL
NM_001035497	UBE2V1	NM_001076414	TMBIM6	NM_001076535	DHX30	NM_001076271	ERP29
NM_001075947	FBXL14	NM_001078108	ELMOD1	NM_001034687	S100PBP	NM_001166524	TBC1D1
NM_001206903	SLC6A11	NM_174456	NMT2	NM_001102205	KTN1	NM_001192398	ARHGAP35
NM_001034245	MAGOH	NM_001192958	VPS26B	NM_001098863	MSMO1	XM_609847	ZNF169
NM_001076328	UBE2G2	NM_174769	SUMO2	NM_001040528	TMEM116	XM_002685358	NEB
NM_001046412	SCHIP1	NM_001037455	LMF2	BC109715	PROK2	NM_001046260	RCN3
NM_001145758	C25H16orf82	NM_174450	RGS16	NM_174115	MUC1	NM_001192153	EAF1
XM_001789105	PRAM1	NM_173913	GAA	NM_001077945	PFN3	XM_583156	TAF3
NM_001143869	EMILIN2	NM_001038515	CETN2	BC149589	PGM2	NM_001082425	KLF15
NM_001078131	NRBF2	NM_001099187	EGFL8	NM_001037319	SLC16A1	XM_581976	RNASE7
NM_001205647	OSBPL7	NM_001046493	TCEB1	NM_001083377	KBTBD10	NM_001166512	PROC
NM_001143877	ADCY6	XM_602577	ZNF300	NM_175789	CACNB2	NM_001113259	FHL1
NM_001113224	COL2A1	NM_001034481	AMZ2	NM_174609	SLC6A4	NM_001076184	PAK4
XM_588232	PARP10	NM_001192581	MTSS1	NM_001098974	MCMBP	NM_001101118	PARN
NM_001045953	HAX1	NM_001206124	PTP4A1	NM_001206659	TMEM200C	NM_001040484	UTS2R
NM_001034335	IST1	NM_001040590	RNASE4	NM_001077865	CSTF1	NM_001038043	UBE2J2
NM_001012670	HSP90AA1	NM_205818	NME1	NM_001193053	KLHL17	NM_001075498	DDRGK1
NM_001101138	C1QTNF3	XM_002704474	MICAL3	NM_001034434	RPL30	NM_174133	UBB
NM_001206723	BSPRY	NM_182986	POFUT1	NM_001046180	MRPL50	XM_002687329	LOC515887
XM_584814	LOC508086	DV890688	UAP1L1	NM_001192921	GRIN2B	XM_002685337	KCNH7
NM_001127172	IL23R	NM_001099729	CDC42BPA	NM_173967	TTR	XM_001789009	LOC100140382
NM_001099183	TOMM20	XM_003582749	FLRT2	BC142217	GNAO1	NM_001244609	CHRM1
NM_174581	PPP1CC	XR_139657	LOC100336942	NM_001192857	MBOAT1	NM_001193104	ATOH8
XM_870343	LOC618010	NM_001038569	ACTL9	XM_002693217	LOC516396	DT823815	APOBR
NM_001192734	MCOLN2	NM_001192396	DTX3L	NM_001102170	SCAMP2	XM_589370	GLP2R
NM_001077084	KCNE2	NM_001205591	LRIG3	NM_001035388	TMEM86A	NM_174158	PRND
NM_001103269	SLC29A2	NM_001034297	NPEPL1	NM_001034242	ECI2	NM_174780	BASP1
NM_001035038	C5H12orf10	DV790961	FGL1	XM_002698768	ABCB10	NM_001035285	SERINC2
NM_001075730	STRA6	NM_001205954	HOXB1	NM_174760	RPL10	NM_001167874	IDH3B
NM_177503	LRAT	NM_001206584	NIPBL	XM_002700170	FAM123B	NM_001244199	LOC508666
BC142339	LOC100296211	NM_001098118	MRAS	NM_001098085	CPNE8	XM_003582049	ABCA13
NM_001077007	C8H9orf123	NM_001040544	BAG5	NM_174444	PTGIS	NM_001076385	ERCC1
NM_174402	NR2F2	XM_001789577	TMPRSS9	NM_001033615	CTSS	NM_174734	RDH10
NM_001191438	ZNF382	NM_001046207	HMBS	NM_001075448	MYBL2	BC102745	CRYAB
NM_001101098	SLC22A1	XM_002688462	CPEB2	NM_001192945	ANAPC5	NM_001076126	USP8
NM_001079782	METTL15	BC116027	LOC100139916	NM_001100360	JTB	NM_001101153	ZNF274
NM_001102486	MATR3	NM_001100299	CRISPLD2	NM_001045986	UBXN6	NM_001192522	CA7
NM_001080371	TAB3	NM_001205446	TRIM7	NM_001077006	HSFY2	XM_613036	SP3
NM_001100306	DKK3	NM_176611	UPK1A	NM_001038024	C3H1orf146	XM_594173	APOBEC1
NM_001205927	ULK1	XM_591546	CRTC3	NM_001102207	EXOC4	NM_001082472	CCDC126
XM_001787512	PCDHB7	NM_001102216	ZNF565	NM_001098948	SNRPA1	NM_001075747	ZDHHC1
NM_001113304	MT3	NM_001080280	SLC20A2	NM_001098101	ESM1	NM_001038095	APLP1
NM_001076188	B3GALT2	NM_001045868	NFKBIA	XR_139097	LOC100299180	NM_001102251	JAKMIP1
NM_001035112	CDC42SE1	XM_583075	ISG20	NM_001083654	SLC35E3	NM_001191351	HOXC5
NM_001034034	GAPDH	NM_001046391	CYP4F3	NM_001083533	KLF13	NM_001083414	WWP2
NM_001015659	CIAPIN1	NM_001101273	KRTAP4-7	NM_001110068	C14H8orf59	BC122734	SMC5
DN639347	S100A5	NM_001007810	C5AR1	NM_001038524	MRPS18B	NM_001101956	LOC512440
NM_001205893	SLC30A1	NM_001076313	IDH3G	NM_001015602	STK4	NM_001077129	OSGIN1
NM_001102118	DDX20	NM_001110088	SYPL1	NM_001113277	KNG1	XM_867319	ZNF219
NM_001192753	TYW1	XM_001251371	OR8B4	XM_002686855	HOXA7	NM_001076338	MOB1A
NM_181667	ADAMTS4	NM_001083405	HSF2	BC151476	RPL39	XM_593377	PRSS57
BC122854	LOC783140	XM_001253738	LOC785865	NM_001081732	PLSCR4	NM_001206014	DYRK1A
NM_001206595	TCHHL1	NM_001035448	MORF4L1	NM_001034772	HMGN1	NM_001110063	MITD1
NM_001078119	FBXO16	XM_001788391	ZNF37A	NM_001046364	BUD31	BC109655	SPCS2
NM_001192891	MPDZ	NM_001035441	NPM1	NM_001206991	NRD1	NM_001076939	PUS7
NM_001104961	BZW2	NM_001193203	CHST7	NM_001012673	STAT5A	NM_001102496	ITGAD
NM_001078060	DMRT1	NM_001075641	MTMR7	NM_001102149	KIAA0913	NM_001101939	TMEM108
NM_001206522	CRNKL1	NM_001017945	DTX2	NM_001099029	UNC5B	NM_001015517	OTUB2
XM_607470	RTN4RL2	NM_001105630	NUP160	NM_001097572	TK1	NM_001192909	KIF18A
AB098941	CYTB	NM_001105042	TLCD1	NM_001046366	FAM53C	NM_176628	PAG19
NM_001079612	SLC35A4	XM_597009	HEATR7B2	NM_001255972	CAMTA2	XM_616288	SH3TC2
EV607692	TNP1	NM_001205712	ARHGEF15	NM_001038063	TMCC3	NM_001075268	PFKM
NM_001038094	NAP1L4	NM_001205552	SLC25A28	NM_001076420	EMCN	NM_174101	LGMN
NM_176672	NDUFA13	XM_584869	SDC4	NM_001099715	SAFB	AB098903	AKR1B1
NM_001037606	FERMT3	NM_001076033	TPD52L1	NM_001035462	IPMK	NM_001076972	VOPP1
NM_001002892	ST3GAL2	NM_174533	DNAJC5	NM_001075164	HEXA	NM_001192977	NPSR1
NM_001034360	DPM3	NM_001083741	LRRC8D	CK959898	CXCL11	NM_173883	TG
NM_174729	VDAC3	NM_001101871	EPS15L1	NM_001206285	PRPF31	XM_617816	HUNK
NM_001099177	TCF25	NM_001113303	DYNLL2	NM_001191252	ZACN	NM_001099111	PGAP2
NM_001102517	STARD8	NM_001083727	KLF5	NM_001242632	LOC788530	NM_173938	MLN
NM_001206310	TBC1D4	NM_001035384	EPB41L5	NM_001075985	HEBP1	XM_595479	IQSEC2
X97045	RPL27A	NM_001205662	RNF19B	CR849945	ATP7B	XM_001256724	VSTM2B
NM_178318	BGN	NM_001098966	ARMC6	NM_001035428	CCDC47	NM_181002	AOC3
NM_001206508	MFN1	NM_001076005	KPTN	XM_865019	IRF2BPL	NM_001046039	SNRPA
XM_003588050	LOC536947	NM_001101880	REST	XM_001789547	E2F5	NM_001192221	SRP72
NM_001046386	LRRC42	NM_001076172	MARCKSL1	NM_001166609	HSPD1	XM_587546	CYP2J2
NM_001192597	CUX2	NM_001046250	ADAM32	DV784703	SAT1	XM_002693722	LOC510902
NM_001193092	BRD9	NM_001015595	GFRA2	NM_001103322	LOC100125266	NM_001102281	GADL1
XM_002697238	USP49	NM_001034663	TUBB4B	NM_001046222	LFNG	XM_001252266
NM_001098086	EIF2AK3	BT026245	DNAH1	NM_001075661	ZPBP2	NM_175792	RAC2
NM_001080305	RHOG	NM_001034456	MLF2	NM_001046309	BAMBI	XM_602539	STK32C
NM_001079770	SPIN2	NM_001102026	METRN	NM_205797	RPL12	XM_590382	DZIP1L
AF451185	LOC100848883	NM_001145865	PRIM1	BC109961	MINA	NM_001015548	RPS6
BC149660	LOC100138660	NM_001081614	SF1	BC105480	MEGF10	NM_174147	PLAU
XM_865319	SMTNL1	NM_001046205	C13H20orf27	NM_001024483	BCAR3	XM_001788875	NAV1
NM_001102246	FBXL3	NM_001075218	S100A16	NM_001046459	NGDN	CK770082	TNFRSF18
NM_001098136	RSAD1	NM_001045933	FOXP3	D13659	TRD@	NM_001083462	SEC22A
BC102565	RPS28	NM_001080920	TSPAN18	NM_001076862	SNX29	XM_002692791	VPS13B
NM_001098860	RAMP2	NM_001206208	GALE	NM_001046548	R3HDM4	NM_001105406	WASH1
NM_001192286	HLTF	NM_001101205	WEE1	XM_604643	CASP7	XM_002684932	LRRC34
NM_001143856	AMPD2	CB532892	JAK3	NM_001192449	NCAPG2	NM_001034223	FHL3
NM_001192077	PRKCQ	XM_001249785	FAT4	NM_001205482	PLEKHD1	NM_001114506	TNFSF13B
NM_001076412	HSPB11	DV921590	UBE2O	NM_001075804	GABPB1	NM_001080356	METTL18
DV782358	TMEM128	NM_001192203	PRKRIR	XM_582187	ZNF641	NM_001075735	BEX5
DV785868	YIF1B	NM_001105654	TMEM234	XM_616173	RBM41	NM_001037621	ADTRP
NM_001076799	NOS2	NM_001098947	2019-09-01	NM_001034523	AP2M1	NM_001102558	CX3CR1
NM_001080374	PSORS1C2	XR_139545	LOC100848149	NM_001102289	TMX3	NM_001034626	SEC23B
NM_001007808	CAV2	XM_002691772	AKAP11	NM_001079774	TAMM41	NM_001192923	AKAP6
NM_001204119	PALM2	NM_001075680	AP3M1	NM_001098089	KIR3DL2	NM_001046318	FAF1
NM_001015585	RAE1	NM_001024540	RAB13	XM_869042	XRCC1	BC153278	LOC100126043
NM_001045916	APOA2	CR553837	LOC784747	NR_036663	SNHG3	AY192439	MTPN
XM_583518	KIAA1147	NM_001102005	SPAG8	NM_001045879	PDIA4	XM_002698950	FRMPD2
NM_001206892	CCDC67	XM_002696720	NPAS3	NM_001206821	FMNL2	NM_174349	ICAM3
NM_001034328	OSR2	NM_001206307	UBC	EH372485	MINOS1	XM_001251413	OR10A3
NM_174152	PPIB	XM_590179	DENND2A	NM_001081608	DEM1	NM_001113302	SREBF1
NM_001102215	ZZZ3	NM_001076138	F2RL3	NM_001097988	ARSE	NM_001192976	TFG
NM_001015655	CFL1	NM_001040568	GLYR1	NM_174410	P2RY1	XM_002686490	C3H1orf94
NM_001046577	LIN7B	NM_001206328	TNFRSF12A	JN585956	LOC786811	NM_001078038	EGFL7
NM_001191326	RAPGEF2	XM_001254158	ZNF318	NM_001046552	C13H20orf196	XM_864964	FOXB2
NM_001110441	TMEM145	NM_174526	CRYBB1	NM_001075811	TFE3	NM_001038527	PSMB7
BC105476	ZNF3	NM_001083689	FOXP1	CK941284	HHIPL1	NM_001205801	C16H1orf114
NM_001082436	CDC20	NM_001105046	SERPIND1	NM_001192920	GFI1B	XM_002686319	DEPDC1
NM_001024527	FGD3	NM_001102482	TJP2	NM_001192561	BATF2	NM_001105462	ATAD3A
NM_001076064	TMLHE	NM_001166614	RSPH10B	NM_001038091	MARS	NM_001101892	C3H1orf109
NM_175797	ARHGDIB	NM_181034	RPGRIP1	NM_001078101	ZYX	NM_001193202	ORAI3
XM_002698419	HPSE2	BC110164	LOC617013	NM_001101978	RALGDS	XM_867341	PARPBP
XR_083434	LOC784725	NM_001102513	PCDHGB4	NM_001075531	TPMT	BC116104	PUS1
NM_001001159	TLR6	NM_001145791	MEF2BNB	NM_001014891	ARL6IP5	NM_181004	CD28
BC116169	SPHK2	NM_001013402	SGCA	NM_001037611	G3BP1	DV797935	RPL4
XM_002685601	LOC516378	NM_001191533	PPP2R2A	XM_588451	MDC1	NM_001206811	LPCAT1
NM_001014862	RPL29	NM_001038187	ILF2	NM_001205308	VWF	BC149061	STAU1
NM_001206255	MSH4	NM_001110194	HCK	NM_001103333	CCDC157	XM_866754	CLEC16A
NM_001083783	ACBD6	NM_175832	HDGF	NM_001102018	HEATR7A	EE344487	GGA2
NM_001080728	MAGEH1	NM_181023	SLC6A15	NM_001101882	INPP5D	NM_001024500	MRPS17
NM_001076850	UGCG	NM_001075252	MYADM	NM_001024513	DPP3	NM_001113174	CXCL12
NM_001191290	SGOL2	NM_001109961	GFPT1	NM_001242582	CSTF2T	NM_001206599	NOL9
NM_001034232	CD53	NM_001077004	NHP2L1	BC146179	TAT	NM_001046059	PSMG3
NM_001205999	ADD1	NM_001192192	SRCRB4D	NM_001098939	VPS36	NM_001102241	ARHGAP12
XM_003582633		NM_181037	NOS3	NM_001075796	RDH16	XM_002689790	DOCK5
NM_001205807	MAP2	NM_001205658	ADCK2	NM_174006	CCL2	BT021875	C17H12orf43
NM_001076393	EIF1AD	NM_001102535	HR	XM_599315	COL22A1	NM_001105636	UGT1A1
BC149004	LMO7	XM_592544	LOC514658	XM_002685146	DIP2A	NM_001206289	FXR2
NM_001102505	RAF1	NM_001163458	PLK1S1	NM_001075134	GCAT	NM_001205333	ACACB
NM_001014925	TMEM180	XM_002707789	NKX1-2	NM_001192701	BARD1	NM_001105050	BTBD6
NM_205804	SLCO1B3	NM_001192540	LPIN3	XM_003583317		NM_001034475	NCSTN
XM_602222	TXNDC15	NM_001077907	ABCC5	NM_174557	IGFBP4	NM_001103344	UBAC2
XM_611418	LOC512005	NM_001205843	CASP14	NM_001083459	SNRPE	NM_174310	EIF4E
NM_001077021	MGC133647	NM_001193186	COX4I2	NM_001206594	PAK7	NM_001038634	DNASE1L1
NM_001192061	NR2C2	BC109648	BLOC1S2	NM_001245936	IFN-TAU	DV908973	LRRC8B
NM_001045963	CHN2	XM_596084	RHBDF2	NM_001038096	CFI	NM_001046427	DNAL1
NM_001193117	CLEC4D	XM_002697300	ABCC10	NM_001080238	RHBDD3	NM_001046489	PLCD4
NM_001101934	PDK3	NM_001033620	NDUFB11	NM_175703	DEFB1	NM_174845	USO1
NM_174707	MGP	NM_001192063	FXYD5	XM_589271	FBLN2	XM_002697443	LOC511103
NM_001077914	ING1	NM_001192097	SSFA2	NM_001035066	CMTM6	NM_001037605	MRPS33
NM_001038157	ZNF330	NM_205784	SND1	NM_001076890	PEX7	NM_001206230	PTCHD2
NM_001035008	RPL37A	NM_001113315	C21H14orf2	NM_001077873	DUT	NM_001099119	CHMP7
NM_001098130	AMPH	NM_001206084	ADCY3	NM_001192292	ACAD10	NM_001192414	GCGR
NM_001038169	TEX264	NM_001192759	BBX	NM_001046380	TRA2A	NM_001083392	GPN1
BC123779	MFSD6	NM_001206059	GRIA3	XM_869285	CDH26	NM_001081607	VIPR1
NM_001075932	AGPAT5	NM_001103249	CARS	NM_001192979	ZBTB48	NM_001076257	ARRDC3
XM_002685106	NEK11	NM_001080261	CEACAM19	NM_001206621	HMMR	XR_083738	LOC100298923
NM_174556	IGFBP3	XM_598368	ADAMTS16	NM_001076524	WDR48	NM_001030318	CAST
NM_001192334	CRK	NM_001206795	IARS2	NM_001078111	ZC4H2	NM_001080903	RFC2
NM_001038078	B4GALT4	XR_084098	IDO2	NM_001079783	UBE2E3	NM_001034056	MS4A8B
DV869052	PIK3R5	NM_001075808	SIL1	NM_001206544	SPRYD3	NM_001083666	STMN3
XM_002686527	LOC531090	NM_001192748	MYO1F	NM_176657	FCGRT	DV781670	MGP
NM_001205976	DNAJC7	BC103293	TXNL4B	BC120282	C13H20orf194	NM_001097575	RTEL1
NM_174751	PARP1	NM_001192337	SPSB4	XM_592427	OAF	NM_174701	HSD17B14
XM_002686799	C4H7orf60	XM_582728	OTOG	NM_001205356	PGR	XM_001788320	SP5
NM_001076871	L3MBTL3	NM_001099055	MARVELD3	NM_001105620	ANK3	NM_001192263	LIFR
NM_001098935	OSTN	NM_173981	ACAN	BC104593	PALLD	NM_174507	BCKDHB
NM_001105621	RSPO1	NM_001167897	GORAB	EE234961	DPM3	BT026300	RNPEPL1
XM_002690019	DDX43	XM_003582389	LOC100847184	NM_001046458	ARMC8	EH206791	KDM1B
XM_580287	PCDHB1	NM_001075401	HDDC2	NM_001046310	RAD23B	NM_001076884	SLC13A4
XM_001254994	OR2A2	XM_001789088	LOC618554	NM_001205846	GPR123	CK967893	GKN2
NM_001076226	LHFPL4	NM_001105035	ACTL6A	NM_001192280	ATG16L2	CK776308	C11H2orf40
NM_001099700	CSTF3	NM_174388	MFAP2	XM_612469	LIN28B	NM_001077839	CCR1
NM_174513	ADAP1	NM_001014886	PRICKLE3	NM_001193101	GIT2	NM_001205568	PUS7L
NM_001012285	LEPR	XM_002707746	WDR66	NM_001077114	HIGD1D	NM_001081738	SLC10A6
NM_001206118	ASCC3	NM_001193036	MCM8	NM_001103336	GRTP1	NM_001075660	DCTN3
NM_001075303	KRCC1	CB169531	IQCF5	XM_002697260	CAPN11	NM_174644	IDH3A
NM_001040523	GLRX2	XM_003587231		NM_001206539	CD2AP	NM_001101907	ZMYM2
XM_003586387	LOC784342	NM_001099080	MAPK7	NM_001205557	PRRC2A	NM_001076967	TBRG4
NM_001113309	RPL38	NM_175807	COX7A2	NM_001191157	CHSY1	NM_001206303	FAM76B
XM_001787633	ASXL2	NM_001078085	KIRREL3	NM_001075317	RAB21	NM_001035073	WRAP53
NM_001192030	HNRNPL	NM_001191267	LRRC19	XM_610410	GRHL3	XM_002691003	C10H14orf43
NM_001075176	RPA1	NM_001192914	GLRA2	XM_001789564	LOC618534	NM_001192739	GRPR
XM_866321	C24H18orf45	NM_001244591	TNIP2	NM_001083419	LYPD3	NM_001046409	TAX1BP1
NM_181029	CSN1S1	BC149157	TXNIP	NM_001192600	HOOK3	NM_001191162	MAP4K3
NM_001103347	TEAD2	NM_001038582	ETFB	XM_002684668	ARL13B	NM_001035430	2019-09-06
NM_174185	KDM5C	NM_001045951	CARHSP1	NM_001075715	CDK7	NM_001206364	SLAMF6
BC118114	JUP	NM_001206734	TMIE	NM_001077127	TUBB3	NM_176649	ATP5G1
NM_001205731	EPHA2	NM_001192661	NEURL4	NM_001205603	ALG1	NM_001024664	NLRP9
NM_001035449	CDCA3	NM_001075284	SLC37A3	NM_001105464	ROR2	XM_002697153	ZXDC
BC141983	CWF19L2	XM_002692073	MYO3A	NM_173910	KERA	NM_001076887	FLOT1
XM_002690681	OR4N4	NM_001075387	NKIRAS2	DV777591	CCL26	BC147970	GNGT2
XM_002684269	GPR113	X53269	CD3D	NM_001035499	RRAGA	NM_001205443	NUP214
NM_001079637	HSP90AB1	XM_001255496	LOC788428	BC102806	WARS	NM_001079592	HUS1
NM_001193179	IL21R	NM_001192166	DOCK6	NM_001076194	LY6G6F	NM_001206501	CHD4
NM_001076543	PRC1	NM_001206189	TRPV6	NM_001100314	PIK3R4	NM_001075206	VWA7
NM_001105644	LOC788205	NM_001102490	DYSF	NM_001038158	MLF1	NM_001099373	ACP6
NM_001192084	EVL	DN284197	HIP1R	NM_001192778	FBXO38	NM_001039953	PTMA
NM_001034518	CYB5R1	NM_001046162	DHRS7	XR_139161	LOC100849813	NM_001083792	TTC9C
XM_586585		NM_001075642	FBF1	NM_001076277	ZNF154	NM_001075914	SFXN5
NM_001114297	IFNB3	XM_594382	ASCL1	NM_001075135	UBE2D3	NM_001081587	RNF20
BC102490	RPSA	NM_001038074	EMC8	NM_001077915	CCDC102A	XM_002696220	KIF19
NM_001075556	SNRNP35	DV930070	LOC781692	NM_001012282	GPAM	NM_001143741	ATP5E
NM_001191171	ZMYND8	NM_001076118	FAM131A	NM_001193094	FAM102A	D90419	TRD@
NM_001078114	HOXB4	XM_001256903	ZNF480	NM_001102327	TNFRSF10D	XM_002697742	PTPRM
NM_001191147	SPDYA	NM_001192199	RAB3GAP2	NM_174492	YWHAH	NM_001105001	GAS2
NM_001098115	SYT13	NM_001098944	UGT2A3	DV778710	SETD7	NM_001080260	LOC511617
NM_001046419	ADCK3	NM_001040560	ZNHIT2	NM_001192040	CDV3	NM_001100345	LEPREL1
NM_001077957	NSG1	NM_001206198	ZNF507	NM_174490	VSNL1	XR_084089	ARHGEF10
NM_174107	MBL2	NM_001075704	C5H12orf4	NM_001077874	APLF	NM_001100301	CLIC3
NM_001102062	WDR75	NM_001017943	B4GALNT1	XM_001252069		BC151742	AHI1
BC103209	WSB1	NM_001080370	TPK1	XM_002689511	LOC513706	XM_868247	LOC616267
NM_001075571	A2LD1	XM_001250039	SLITRK5	NM_001024525	RAD52	NM_176670	ATP5D
NM_001075839	MOV10	NM_001077025	GML	NM_001192216	METTL16	NM_001205676	EVPL
NM_176675	COX6B1	NM_001101164	EGLN3	NM_001045958	RPL23A	XM_001251177	LOC782545
EE374912	MTSS1L	M54979	INS	CO885591	USMG5	NM_001075599	CTAGE5
XM_002698643	WDR17	NM_001046456	TICAM2	NM_001075404	RSRC1	NM_001103332	EME1
XM_865568	SLC7A2	XM_001251234	APLP2	BC118477	U2SURP	NM_001114976	SEPN1
DV885685	PPP1R14A	NM_001075651	PDXK	NM_001046147	PDDC1	NM_001024521	TRAF7
NM_174787	PPP3CA	NM_001083503	UBE2M	NM_174268	CFDP1	NM_001035425	FAM65B
BC109964	C14H8orf85	NM_001075223	TMEM30A	NM_001046246	HIST1H2BD	NM_001192481	PLXNC1
NM_001130755	SLC22A17	XM_002693675	LOC506891	DQ153073	LOC751805	NM_001034758	IAH1
XM_868253	LOC616273	NM_173884	TH	NM_001111103	PTRF	NM_001083451	RORC
NM_001034720	LCP1	XM_597250	NCCRP1	XM_590312	VTCN1	NM_001046062	C18H19orf40
NM_001098104	PARD6B	NM_001076807	LRRC8A	NM_001102324	FNDC4	NM_001001601	CDH5
DQ347619	ND4	NM_001100343	LRRC49	NM_001110089	RANGAP1	NM_001191283	FPGT
NM_001101186	S1PR3	NM_001083369	TMEM130	NM_001143738	PGD	NM_001098953	MAPK12
NM_001205277	ARRB2	NM_001172594	ATP2B4	XM_591046	ARHGEF1	NM_001192588	ADARB2
NM_001206251	SOX17	NM_001192478	RPS6KA2	NM_001077954	CTU1	XM_580381	SPPL2B
NM_001034739	CNIH	NM_001192330	TDRD6	NM_001046574	N4BP2L1	DV929135	TNIK
NM_001191137	CGGBP1	NM_001193257	ITGB4	BC126668	COBL	NM_001100359	SERPINE3
NM_001109805	NRXN1	NM_174408	OPRM1	NM_001097995	TSG101	NM_181006	CHGB
XM_002686984	RBM33	NM_174345	HSPA8	BC111126	C7H5orf63	XM_592305	CLSTN1
NM_174095	F11R	NM_001185126	INS	NM_001077978	CCBL1	BC126841	TBC1D23
NM_001080329	PPAP2A	NM_001163929	AACS	NM_001105014	TRIM44	NM_001046179	RAD51
XM_616212	PTPRM	NM_001038197	H2AFV	NM_001103302	LOC618633	XM_002696807	MAP1A
XM_586725	C29H11orf9	NM_001082423	VAPB	NM_001205320	OLFM2	NM_001012669	FASN
NM_001035316	PPP1CA	NM_001077862	CBX8	XM_590267	CLDN17	NM_001038514	CALR3
DY099202	LIPH	NM_174781	PDPR	XM_869850	C8H9orf84	NM_001046139	TSTA3
NM_001013584	MOG	NM_001102110	CTNNA2	NM_001103233	ULBP3	XM_002697198	UHRF1BP1
NM_001075705	ELMOD2	AB046704	TXNRD3	NM_001083375	HSD17B7	NM_001034234	SLC13A2
NM_001037625	CAMLG	NM_001075696	IRAK2	NM_001024471	RPL27A	NM_001191151	PCDH10
NM_001035057	HCLS1	NM_001003905	C18H16orf80	BC148956	KIAA1468	NR_046265	LOC100140121
NM_001191166	ASB9	NM_001046312	PKD2	NM_001037474	TRAPPC9	XM_002695532	LOC524702
NM_001192116	CEP95	NM_001079791	LOC617218	NM_001206861	AOC2	NM_001011674	TPM3
NM_001040582	CDKN3	NM_001046305	HORMAD1	NM_001045993	DNAJC11	XM_002691843	CDK8
NM_001193225	ING2	NM_001034293	P4HA2	NM_001081716	TTC30A	NM_001045965	PHOSPHO2
NM_174017	CDK5	NM_001080278	FAM210B	NM_001191405	CTDSPL2	NM_001080249	NIF3L1
NM_001046509	MACROD1	NM_180993	CNP	NM_001099369	DNM2	NM_001034702	ENO3
NM_001205499	MSH5	NM_001076054	SCAMP1	NM_001242571	H3F3B	NM_001075381	NUCB2
NM_001045927	SEZ6L2	BC116162	RTN1	NM_001098980	MAFG	NM_001076920	HNRNPU
NM_205811	HNF4G	NM_001034226	C29H11orf73	XM_003585456	LRP1B	XM_002699299	LOC532368
NM_001003658	EIF5A	XM_613603	HS3ST6	NM_001046083	RPF2	NM_001103301	LGI4
BC133290	ATF2	XM_002689417	SLCO6A1	XM_872366	HECTD1	NM_001075132	HMGCL
NM_001099127	ABLIM3	CB427354	TSHB	NM_001166040	THPO	NM_174191	SYN1
NM_001102507	FAM120B	NM_001046544	INO80E	NM_001083693	MAP2K3	XM_002691422	USP34
NM_001045935	CTDSP2	XM_002692543	FBXL6	NM_001034633	SLC3A1	XM_002688475	KIAA0232
XM_866098	EPSTI1	XM_003582286	LOC616076	NM_001075139	KLRK1	NM_001101954	C19H17orf56
NM_001205921	PLEKHG1	NM_001076306	LYRM4	NM_001080244	PFKL	NM_001046394	ZC3H15
XM_002687327	LOC526630	NM_001191243	EHBP1L1	XM_002698607	JAKMIP3	NM_001192062	MYT1
NM_001037628	SELPLG	BC105546	CUX1	NM_001034706	ATG9A	NM_001206590	ZEB1
NM_001034776	TRA2B	NM_174613	SLC7A5	NM_001077898	LYSMD1	NM_001035062	KRTCAP3
XM_002690015	RIMS1	NM_001192800	DTNB	NM_001192531	CCNT2	NM_001035474	C15H11orf58
NM_001076081	CLEC1A	NM_001192151	ASB7	NM_001102323	C5H12orf28	NM_001206283	EFNB3
NM_001101987	BCO2	NM_001040469	C3	NM_001192775	ACER2	XM_864115	SHC2
NM_001205789	ZFYVE26	NM_001015662	PTPRR	NM_001033119	FOXA3	NM_001014872	DOM3Z
NM_001034556	SLC31A2	NM_001205643	GPR156	NM_001102239	RNF111	NM_001192682	PTK6
NM_001205778	SNCAIP	NM_001075917	MAPRE3	NM_001102185	PIAS3	NM_001193155	TDP1
NM_001192552	SNRPB2	NM_001102285	ACER3	NM_176614	PAG2	NM_001083373	CCNI
BC114904	AKAP9	XM_585215	EMC1	NM_001192994	SF3B1	NM_174335	HADHA
NM_001099066	SLC25A24	NM_174485	VDAC1	NM_001206256	TRIM50	NM_001046330	SETD8
NM_001083787	SECTM1	NM_001098955	GLT25D1	NM_001130752	MAP2K1
NM_001075212	MBLAC1	CK968616	PITPNM1	NM_174810	ATP6V1E1
NM_174035	CYBB	NM_001192787	NGLY1	NM_001206345	PDIA6
NM_001076176	PKLR	NM_001038677	C1H21orf56	NM_001075644	ZNF180
NM_001206852	MAP3K9	XM_588302	SASH1	XR_139639	LOC100848886
NM_001015515	CHID1	NM_001035461	RPP30	NM_001110062	MCAM
NM_174538	FCGR1A	NM_001046398	HCFC1R1	XM_002707685	ITSN1
NM_001045994	UBLCP1	NM_001017937	BAIAP2	NM_174534	DNASE1
NM_001082451	MLL5	AJ746219	EIF4G1	NM_001099717	DEK
BC102106	RBM25	NM_001077895	TM9SF2	NM_001192499	PTPN14
NM_001191470	INTS1	NM_001015513	URGCP	XM_595213	TMPRSS11A
NM_001075231	PDGFA	NM_001192381	EVX1	NM_001113764	TYK2
NM_001015576	CXCL13	AB436382	SLC4A4	NM_001205715	TNFSF4
NM_001113296	RRM1	DV929124	UQCR11	XM_002700463	NLGN4Y
NM_001206398	ABHD15	NM_001075893	ACAD11	BC147983	KCNMB1
NM_001015606	ABHD10	NM_001191251	ACCN3	NM_001076056	PPME1
NM_001034771	GIMAP7	NM_001192047	GATAD2B	NM_001192416	PLEKHM2
NM_001102033	SGK1	NM_001103326	CDHR5	XM_001255374	LOC788258
NM_001098155	ZNF322A	NM_001076897	DHX40	NM_001205374	SS18L2
NM_001105045	C10H5orf13	NM_001244141	NAMPT	NM_001101997	ZNF526
NM_001206832	FGF14	NM_001025207	TNFSF8	NM_001193220	PFKP
NM_001244408	ZNF789	NM_001101915	ALDOA	XM_582085	LRIG1
NM_001080342	LLGL1	XM_002688440	NAT8L	NM_001034473	ZNF205
NM_001098917	UBE2L6	NM_001191248	CASKIN2	XM_002706415	LOC100336029
NM_001114732	SEPHS2	NM_001102107	CALCRL	NM_001206187	RPRD2
NM_001206136	HPS5	NM_001078160	TXNDC8	NM_001206870	HOOK1
NM_001191202	HSF4	NM_001034225	OS9	NM_174553	IFNAR2
NM_001045866	BRD2	NM_001205867	RIMS3	BC120206	VCL
NM_001034511	AP1M2	NM_174173	GRK1	NM_001101848	TGM3
NM_001034048	GABARAP	NM_001192424	CEP97	NM_001192071	PEX1
NM_001114509	TFF3	NM_001081600	GBF1	NM_174674	TNFRSF1A
XM_002686521	LOC614021	NM_174182	SELL	BC148976	LOC785630
NM_001075123	CCNA2	NM_001192117	GPR146	XM_598023	LOC519798
NM_001206868	RAD50	NM_174023	CLTC	NM_001076297	BHLHE41
NM_174714	CELA2A	NM_001045966	C7	NM_001205323	TM9SF2
NM_001034610	RIPK2	NM_001076396	PPA2	NM_001205668	SRGAP1
NM_001083488	FAM107A	NM_001035480	FAM216A	NM_001078134	MT1E
XM_586493	NTSR2	AJ621051	CACNA1A	NM_001034312	CNOT7
NM_001035103	ALAS2	NM_001205896	CNNM4	NM_176653	ARF1
XR_083313	LOC506293	NM_001075382	CD1A	NM_001075508	SETMAR
NM_001102256	LANCL2	NM_001101966	RBBP8	NM_001206196	KLHL24
NM_001083681	LOC513767	NM_001098934	DCTN1	NM_001083754	RCHY1
NM_001076244	CSRNP3	XM_001788201	LOC100138596	NM_001082470	GPR17
NM_001102061	LHX5	XM_002689194	NEUROG1	NM_001075759	MGC151921
NM_001192355	GPSM2	NM_001098011	CHST10	EH152958	LOC510649
NM_001035106	ZNF174	NM_001100371	LRP10	NM_001038089	CRISP2
NM_001040479	POSTN	XM_002698366	ASAH2	NM_001038210	ZMAT5
NM_001035360	CAPN13	NM_180994	CYM	NM_001034459	RPL17
BC126833	RSBN1L	XM_002688835	LOC507825	NM_001205423	TP53INP1
NM_001046603	CCK	NM_205788	CEACAM1	NM_001045984	RPA2
NM_001192348	PCDH8	NM_001075339	KDM8	XM_606675	PLEKHA7
NM_001038579	SKA2	XR_083836	LOC618696	XR_083436	LOC785982
NM_001034355	APOBEC2	BC118387	YAE1D1	XM_003586385	JAK2
NM_001083701	GINS1	BC114828	ZNF165	NM_001046424	GRIK5
NM_001192350	CD244	XM_606795	LOC528373	NM_001105638	PRPF8
EH169915	IL17D	NM_001025569	HSPB1	NM_001034382	IVD
NM_001014966	KLHDC3	NM_001076798	ATP1A1	NM_001191349	NR3C2
NM_001035273	SSBP4	NM_001081538	ITM2C	NM_001206613	BZW1
XM_002688899	LOC518134	NM_183080	CD46	NM_173962	SV2A
NM_001104965	ZNF404	NM_001076141	CTNNB1	NM_001205399	FTCD
NM_001034422	SPEF1	BT025387	ZNF18	NM_001098039	SH2D3C
NM_001015522	VPS16	NM_001192643	P2RX2	NM_001102128	PPM1N
NM_174708	CD47	NM_001114861	MANBAL	CK778317	TCL1A
NM_001076515	ART5	NM_001192274	GLS2	NM_001099365	MRPL41
NM_001024532	PSMD13	NM_001098385	KRT4	NM_001075331	ANKRD16
NM_001101096	NUDT9	NM_174232	ADRB3	BT025403	SLC22A5
NM_001102052	SKP2	NM_001035012	RIPK1	XM_001252419	CEP104
NM_001192639	GABRQ	NM_001099399	CMTM3	XM_002693045	PDE3B
NM_001024516	ALKBH2	NM_001035090	OXNAD1	NM_001100333	LOC510193
NM_001082601	UBR7	DV788822	APOC3	NM_001099859	EIF4G2
NR_003958	H19	NM_001099067	PIK3C3	NM_001098958	CDKN1A
NM_174400	CALCOCO2	NM_001166500	ITGA5	NM_001002885	TMSB4X
NM_001034338	CNIH4	XM_608799	GANC	NM_001077864	STX7
NM_001035392	PPP1R2	NM_001077022	PIGP	BT026230	HPS4
XM_003585723	FSIP2	NM_001192270	HIC2	NM_001083793	SMAGP
NM_001080269	PQLC2	NM_001191429	POLE	NM_001034053	LMNA
NM_001098088	YARS2	NM_001015665	CCNE2	XM_003583180
NM_174277	CLTB	NM_001015664	DPAGT1	XM_002698231	NUDT1
NM_001206072	MYO6	NM_001034719	OTUB1	NM_001046255	STK16
NM_001098981	HAPLN3	NM_001206853	SAMD4A	NM_001082602	DDX41
XM_001255593	LOC788571	NM_001012684	COX6B2	NM_001102497	B3GNT2
NM_001048182	HCRTR1	NM_001076808	SPNS1	NM_174630	UQCRC2
DV779816	ATP5G3	NM_001257404	KRT6B	XR_084139	LOC615291
NM_001025329	EIF1AX	NM_001113233	TTL	NM_001034498	TIMM22
NM_001046504	TLR1	BC102492	MEA1	NM_001034467	DCP1B
NM_001077924	RPP14	NM_001076855	DPF1	NM_001046314	UFM1
NM_001046501	PSRC1	NM_001083799	CXCL17	NM_001076253	YTHDF2
NM_001076324	SLC22A16	DV788795	SAA4	XM_003582400	LOC100850263
NM_001098114	TINF2	NM_001192971	RGS18	NM_001075425	CLSTN3
XM_613847	RGMB	NM_001014850	COMMD5	NM_001098001	FAP
NM_174145	PKP1	NM_001034680	ASNSD1	NM_001105364	JAM3
NM_001083708	SRRT	NM_001038647	TMEM57	NM_001098084	SIRT6
NM_001075266	PEX11B	NM_001034733	SH2D1A	NM_001076348	PCED1A
NM_001102030	LOC515697	NM_001113278	PLEKHB1	BC123586	RAB37
XM_003582379	LOC524560	NM_001103091	LTBP1	NM_001080271	DDX27
NM_001192725	KCNK7	NM_177505	PNMT	NM_001034324	RBM18
NM_001098044	C17H22orf13	NM_001078080	NDNL2	NM_001205505	NEMF
XM_002701345	DCHS1	NM_174683	GJD2	NM_001075781	C1H21orf2
NM_001035396	PRR14	NM_174224	ACACA	NM_001076007	FGF18
BC149853	TBKBP1	XM_003582398	LOC510442	NM_001207031	MED14
NM_001075390	CAMKK2	NM_174744	MMP9	NM_001192427	COG1
NM_001083653	ATP6V1C2	NM_001206591	NES	NM_001046526	MAT2B
NM_001034280	LTA4H	CN442004	ZIC4	NM_001098905	FAM120A
XM_002694123	PLCH2	DN536520	ZC3HAV1	NM_001079611	VASH2
NM_001193165	CNKSR1	NM_001099094	RAB7L1	NM_001042654	SARNP
NM_001076849	OBFC1	NM_174156	PRM1	NM_176612	HMGB1
NM_001075362	FTSJ3	NM_001114512	GNG10	NM_001033626	FGA
XM_590718	BVES	NM_001192570	TREH	NM_001193213	CBX5
NM_173923	IL6	NM_001192210	ZNRF1	XM_870650	C3H2orf82
NM_173881	MB	XM_605406	TARM1	NM_001205777	GANAB
NM_001205524	FOXP4	BC111129	ELP5	NM_001191126	LIG4
NM_001076839	COG2	NM_001075237	HOGA1	XM_001790501	LOC785639
NM_001102146	RSRC2	NM_180997	IL2	NM_001077829	LYZ1
NM_001040476	TRAM1	NM_001205616	FRY	NM_001172375	CCDC3
NM_001034614	BNIP3L	NM_001103325	ZNF774	NM_174706	SSPO
XM_599224	KIAA0556	DT853423	SIK1	XM_003582514	LOC781853
NM_001037465	SYK	NM_001038548	PCCB	NM_001192686	KLHL25
XM_001252230	PHOX2B	XM_002688752	PODNL1	NM_180999	LYZ2
NM_001014901	RBM14	NM_001075845	EMX2	BC120235	TTLL3
NM_174014	CD69	NM_001076038	STXBP6	NM_001098996	NOP14
NM_174259	CAPN1	NM_001205484	HS6ST3	NM_001079585	SLC46A1
BC151763	TCERG1	NM_001076169	MLLT11	NM_174576	PIK3R2
NM_001100351	APOL3	XM_586767	MUM1L1	NM_001046105	NDUFAF3
NM_001206100	TAOK1	NM_174315	FABP5	XM_001252953	PASD1
XM_866840	CTIF	XM_002691555	LOC514546	NM_001046598	C15H11orf70
XM_002693349	LOC516414	NM_001025328	HPCA	NM_001075537	RBFOX3
NM_001076151	WDR45	NM_001105259	TTC38	NM_001075623	ATPAF2
NM_001103107	UBAP2L	NM_001014869	PPIL1	XM_001789608	ARAP1
NM_001078133	DEFB	XM_592115	RAB42	XM_613318	ACSM3
NM_001102350	ZNF226	XM_002688832	INSR	NM_001024469	RPL9
NM_001206681	MGLL	NM_001017953	PDGFB	NM_001114854	H2B
NM_173998	AP3D1	NM_001078145	LOC777598	NM_001193039	DNAJB9
NM_001098468	CCDC93	NM_001075424	MVD	NM_001075594	TOE1
NM_001101944	NEK4	NM_001205610	ABCC8	NM_001033613	RPS2
XM_002697488	LOC532291	NM_001075341	CDC42EP2	NM_001075504	NLGN3
XM_001256086	LOC789300	NM_001192288	IGF2BP3	NM_001014893	FAM214B
NM_001205298	CRIM1	NM_001206660	NCL	XM_001255935	LOC789078
NM_001101277	FOXO4	NM_174233	AGTR1	NM_001099372	UBE2I
NM_001102544	FGD1	NM_001113720	ADIG	AF548109	OFCC1
XM_002695597	C19H17orf47	NM_001083470	RHPN2	NM_001013589	TPI1
NM_001077901	LPCAT4	XM_866405	PLEKHG2	NM_001192690	TECPR2
NM_001045872	CCNB1	NM_001192919	KLF7	EE344830	LOC535946
DN514934	HBE1	NM_001078161	ATXN7L3B	NM_001034705	RAN
BC116152	ZNHIT6	NM_001075607	NUDC
XM_003585196	LOC100850135	HQ637268	PDE4DIP
BC133554	C26H10orf90	NM_001038684	ELP4
NM_001101144	DHX32	DV922748	NDUFA11
NM_001097999	MKLN1	NM_001206290	MEX3A
XM_873834	ZBTB8B	XM_002690280	CCDC28A
NM_001082468	PLEKHF1	NM_001046247	LAMB2
XM_003587227	NFAT5	NM_001101178	ITPRIP
NM_001083686	CTSL1	NM_001192947	PEX6
XM_002698166	IQCE	NM_001083685	ABCE1
NM_001075335	MYOT	DV777888	GOLM1
NM_001192635	KLHDC9	XM_864897	DNMT3L
NM_178316	RHOT2	NM_001046245	ARL5A
NM_001037604	GLRX	NM_001024663	ABCG8
NM_001077831	COX6A1	NM_174007	CCL8
NM_001192279	CCDC88B	NM_001035293	BIRC3
NM_001164026	TCHP	NM_173943	NNT
NM_001035284	MPI	NM_174427	POLD1
NM_001206634	NR3C1	NM_001205746	NUMA1
NM_001046374	RBM5	NM_001034544	EIF2B4
NM_001105426	RNASE13	NM_001100304	GPR52
NM_001193047	WWTR1	NM_001101243	CCDC92
NM_174598	SCNN1A	NM_001075228	C28H10orf57
NM_001206163	SNRNP200	NM_001192132	WBP2
NM_001077119	DYNLRB2	L26548	CCNB1
XM_610753	RFNG	XM_609012	LOC530538
BT029842	PSAP	NM_001075136	ATP5C1
NM_001075634	TCIRG1	NM_001040475	RBP4
NM_001101199	AQP2	BC149104	PTCH2
NM_001101951	NUMB	NM_001191544	BCOR
XM_002693237	LOC519071	NM_001192853	BBS9
XM_598183	LOC519952	NM_001076951	FAM100A
NM_001206081	HERC2	NM_001081724	IFITM5
XM_002691994	SOX1	NM_001076986	REG4
NM_001205412	GPR88	XM_869928	C26H10orf88
NM_001191219	GGT5	NM_001024929	BHLHE40
NM_001101156	PMP22	NM_174488	VEGFC
XM_606666	TLN2	NM_001192591	LPP
NM_001205659	CD101	NM_177521	SULT1A1
NM_001046050	CDKN2D	NM_174515	CHRNA7
NM_001034783	RPL32	NM_001076308	RNF115
NM_001080270	DNAJA3	NM_174459	SEPP1
NM_174149	PLP1	NM_001034266	PSMB4
XM_877736	PPP1R13B	NM_001098878	DUSP19
NM_001035085	DARS	NM_173966	TNF
NM_001098094	OLFM3	NM_001075122	SRPR
XM_003586882	LOC100848043	NM_001193175	SPATS2
NM_001075442	RASSF1	NM_001076976	SCGB1A1
NM_205817	NDUFA9	NM_001100380	VPS18
XM_612997	RFXAP	XM_580726	USP36
NM_001102492	LARS	NM_001080365	ARRDC1
NM_001015573	UBL7	NM_001034254	SCNM1
XM_581757	LOC505468	NM_001205413	ATMIN
NM_001205537	MDFI	NM_001205919	NRTN
NM_001192268	BMP3	NM_174061	FSHR
NM_001206514	FLNA	XM_002698476	CYP26C1
NM_001192859	ZNF335	NM_001206056	CCDC39
NM_001083743	TM9SF1	NM_001192652	CHSY3
NM_001038218	CCDC83	NM_001077850	BCAS1
NM_174514	CHRNA5	XM_001250042	CLEC2L
NM_174791	PTGDS	NM_001192202	LY6G5B
NM_001205852	PLCE1	NM_174198	TLR4
XM_871031	SLURP1	NM_001191371	GJB4
XM_002707725	LAMA5	NM_001078041	PLD3
XM_002689244	PCDHA6	NM_001046467	FAM71F2
NM_001192629	DLGAP1	NM_001113243	CORO1B
NM_001193114	TLL1	NM_001082610	SOD3
NM_001075679	FAM82A2	NM_174481	UCHL5
EH125906	LOC790795	DV785258	TM4SF4
NM_001024519	SLC46A2	NM_174053	FBN1
NM_001114152	PRPS2	NM_001077944	IQCF2
XM_003582696	ZNF770	NM_001130757	PTPLB
NM_001102017	CCDC88C	NM_001075770	P4HA1
XM_866878	MESP2	NM_001206318	DUS3L
NM_001075779	DLL4	NM_001040511	SQRDL
XM_869648	CST8	NM_001193091	TAOK2
NM_174041	DPYD	NM_001205906	MAP3K1
NM_001035268	ZNF207	NM_001191355	ABCB9
NM_174036	DHX9	NM_001206028	ZNF326
NM_001075972	PPHLN1	XM_002689105	OR2T11
NM_001102091	ELMO3	NM_001076050	CYP2U1
NM_001128498	BTBD9	NM_182657	RTN3
NM_001046350	PKNOX1	DY184264	ADCK4
NM_001099121	DNAJC10	NM_001099114	HHIP
NM_001192873	HOXC11	XM_587519	SMC6
NM_001034417	EBNA1BP2	NM_174643	PRDX6
NM_001034744	TMEM37	NM_001076048	C11H9orf78
XM_002705105	FAM135A	NM_174214	UPK2
NM_001191187	AZI1	NM_001075903	CORO7
NM_001192658	RORB	XM_868302	LOC616308
NM_001083385	KRT83	NM_001205516	FAM83G
NM_001114855	BoLA	NM_001206009	CLVS1
NM_001045928	RBM4B	NM_001078125	ARMCX6
NM_001105010	GALR2	NM_001040556	AIFM2
NM_001193064	RNF123	NM_001195068	LCA5L
XM_001256455	DNAAF3	XM_593119	LOC515149
NM_001191258	FTSJ2	XM_002696968	CNTN4
NM_001205886	MAN2A1	NM_001206695	B4GALNT3
NM_001076315	FAM216B	NM_001076130	COQ10A
DV789970	CHRAC1	NM_001001598	P4HA3
NM_173942	CPSF4	NM_001045929	MPV17
NM_001192228	GNPTAB	DT845499	HDAC9
NM_001098945	HMGN2
NM_174151	POMC
NM_001038145	SLC25A25
NM_001076233	RAB1B
NM_175786	PYGM
NM_001075215	TMOD4
NM_001083489	COMMD10
NM_001101986	INPP5K
NM_001076407	RNFT1
BC134693	C28H10orf128
NM_001113746	ABCA3
NM_001098924	USP10
NM_001205766	SIX5
XM_002694178	PRDM16
DQ347618	ATP6
NM_001075782	ARL6
XM_001253420	EMB
NM_001105453	NKD1
NM_001192095	KRT18
NM_001079583	MED7
NM_001102283	EIF2A
NM_001046295	TRIM63
NM_173918	NPC2
NM_001076195	CALB1
NM_001079616	GSTK1
NM_001075408	RXRG
XM_001254665	HOXA13
NM_001075316	SEPHS1
NM_001105337	ACAP2
NM_001083766	PTP4A3
NM_001102094	GPS1
NM_001040501	TLR5
XR_083859
NM_001034613	PMPCB
XM_001250777	LOC615009
DV781761	SRPK2
JN234377	WC1
NM_001098139	SLC44A2
XM_596486	TEX13B
NM_001191158	RND3
NM_001206309	AMOT
NM_001105471	HAUS3
NM_001192731	RGS14
NM_001076549	ZNF181
NM_001076202	CYP4B1
NM_001192502	AFMID
NM_001144101	TSC22D2
XM_865632	NEFH
NM_001099191	ROBO4
NM_001077123	TEX35
NM_001078018	SEZ6
DV921525	NELF
NM_001035501	RPL3L
NM_001038561	RPUSD3
NM_001205825	E4F1
NM_001034751	LMO4
NM_001206766	TOPBP1
BC112853	MED24
NM_001101303	GPR65
NM_001098885	GOSR2
NM_001046625	FAM71D
NM_001103270	TNFAIP8L1
NM_001192169	CDK5RAP2
NM_001192551	NLRP12
DT837209	CA9
NM_001025321	RPL35A
NM_001192383	FEM1B
NM_001192545	CRHR2
NM_001075855	EPHX4
NM_001205762	MED23
NM_001192625	GON4L
NM_001075922	DDIT4
NM_001046487	NCOA5
NM_001037490	ZNF474
NM_001078112	ACSF2
NM_001075334	MAPRE1
NM_001046009	PRAF2
NM_180995	DBH
NM_175779	M6PR
DV788682	MALT1
NM_001075875	ENOPH1
CR552009	APOB
XM_603356	TPO
NM_001103220	F9
NM_001205915	SMG1
NM_174237	AK3
XM_869486	ZNF280D
NM_001099376	MINK1
XM_615728	SLC9A10
NM_001244194	PSMC3IP
NM_001015532	CYHR1
NM_001206534	JAK1
NM_001015544	BCL2L14
NM_001103256	RFWD2
NM_001113254	WTAP
NR_046270	LOC100847946
NM_001098472	PRG3
NM_001205670	ZKSCAN2
NM_001013586	MCM3
NM_001014961	FAM110A
NM_001192090	INPP5E
NM_001046044	CMPK1
NM_001046292	CCDC105
NM_001205628	WNT5B
NM_001205792	UBR4
NM_001099193	UBE2U
NM_001100367	NBR1
NM_001192757	SORL1
NM_174651	S100A12
NM_174568	PABPC1
NM_001163786	MST4
NM_001076879	SMTN
XR_083709	LOC782799
CV982819	IFN-tau-c1
NM_001038161	DISP1
NM_001076983	MGC126945
XM_001255886	LOC788998
NM_001033762	GDI2
NM_174000	CALR
NM_001098855	ANGPT2
NM_001034713	ARPC2
BC126821	UPF2
XM_870740	LOC618409
NM_001075549	ACAT2
XM_003583315	LOC515631
NM_174275	CKMT1B
BC112549	SLC37A4
NM_001035292	ZDHHC4
NM_001045919	KDSR
NM_001081617	SGOL1
DV797623	MDH1
XM_002687125	LOC613799
XR_083707	EMR3
NM_001105013	PLXNA3
EH174603	DAAM2
NM_001206964	VSTM5
NM_001105407	SUB1
NM_001142365	ALG5
BC140532	ARF1
NM_001030298	MTR
NM_001046079	MGC137211
NM_001206507	C10H14orf102
NM_001077979	PRAME
XM_002700241	CXHXorf30
NM_001045992	NGRN
XM_589074	HEG1
NM_001103331	C9H6orf120
XM_003588052	LOC617154
XM_002696597	BNC1
EE335318	TK2
NM_174441	PSMC5
NM_001038178	C23H6orf136
XM_002692856	OR5M9
DV883234	TESK2
XM_003582443	PCDHGB2
XR_083739	LOC516661
XM_592423	OR10Z1
NM_001075364	ATG3
NM_001076987	PLAC8
NM_001078061	ARL14EPL
NM_001192727	SLCO4A1
NM_174201	TP53
NM_001192472	XRN2
NM_001033618	ACTG1
NM_001038034	UBE2T
NM_001191393	CAD
NM_176621	PAG10
NM_001034513	CBR1
NM_174776	TAP
NM_001013590	TPM1
NM_001105043	DPP7
NM_001192991	RCBTB2
AB099131	ATP6
XM_001790527	FYCO1
NM_001105616	BOLA-NC1
NM_001083413	CYP27A1
NM_001077961	NDST3
NM_001075995	GBP6
NM_001034617	FBXO4
NM_001101310	GSK3B
XM_581768	RGS12
XM_002687170	TRHDE
BC142334
NM_001199026	SNX9
NM_174815	YBX1
NM_001192932	IPO11
NM_001024486	SLC37A2
NM_001083724	PABPC4
NM_001077102	NUDT2
NM_001163778	FN1
NM_001025319	CYP51A1
NM_001025331	CLCN7
NM_001101875	TXNIP
BT029819	HNRNPA0
XM_003582276	WC1-12
NM_174561	MAN2B1
NM_001143743	LOC790811
NM_174175	SARS
NM_001024491	FAM161B
NM_001101990	PRMT7
NM_001104971	PAIP1
BC111608	IFI16
XM_594754	AXL
NM_001206134	DHX29
NM_176644	CYP11A1
NM_001076437	FAM190A
XM_607937	LOC529488
XM_584365	LOC507706
NM_001035034	TMA16
CK955671	LOC782385
NM_001206158	ZDHHC22
NM_174520	COL1A2
NM_001101271	FAM176B
NM_001035376	MEOX1
NM_001034215	DIRAS3
NM_001105335	PLAA
NM_001205646	FNDC3A
NM_001038138	PRELID1
NM_001205574	KLHL11
M21043	BOLA
NM_001076286	ARHGDIG
XM_003583610	DDX42
NM_001244135	G6PD
NM_001083498	RHOJ
NM_001128509	SLC24A5
NM_001012671	STAT3
NM_001192131	PHF12
NM_001101221	TRH
XM_589764	OR9K2
XM_584848	IGSF21
NM_001105361	HDGFRP2
NM_001205680	PCDH17
