# Supplementary material for: Calves Infected with Virulent and Attenuated Mycoplasma bovis Strains Have Upregulated Th17 Inflammatory and Th1 Protective Responses, Respectively
Source: Genes (Basel). 2019 Aug 28;10(9):656. doi: 10.3390/genes10090656 (PMC6770603; doi:10.3390/genes10090656)
Supplement: Supplementary file 1 [file genes-10-00656-s001.zip › supplement/Table S4.xlsx]

## Sheet: Table S3
DEGs	KEGG pathways enriched	Count	p Value	Genes
P1 up-regulated	Bacterial invasion of epithelial cells	11	0.00307432	ACTG1, CAV2, CLTB, ARPC2, HCLS1, PIK3R5, CRK, ELMO3, RHOG, CTNNA3, FN1
	Parkinson's disease	15	0.00604372	SNCAIP, UQCRC1, ND4, NDUFA9, ATP5B, UBE2G2, CYTB, NDUFA13, UBE2L6, ATP5G3, VDAC3, COX6B1, COX6A1, ND6, ATP6
	Oxidative phosphorylation	14	0.00860363	TCIRG1, ATP6V0E1, UQCRC1, ND4, NDUFA9, ATP5B, CYTB, NDUFA13, ATP5G3, ATP6V1C2, COX6B1, COX6A1, ND6, ATP6
	Alzheimer's disease	16	0.0111551	UQCRC1, NDUFA9, ATP5B, CYTB, NDUFA13, ATP5G3, CDK5, CAPN1, ATP2A3, GSK3B, COX6B1, COX6A1, PPP3CA, EIF2AK3, GAPDH, ATP6
	Fc gamma R-mediated phagocytosis	10	0.0154436	SPHK2, ARPC2, FCGR1A, CFL1, RAF1, PIK3R5, PIP5K1A, CRK, SYK, AMPH
	Insulin resistance	11	0.027962	PRKCQ, PPP1CA, IL6, CD36, PYGM, GSK3B, TBC1D4, PIK3R5, PPP1CC, STAT3, NR1H3
	Metabolic pathways	70	0.0457683	ATP6V0E1, NDST3, SEPHS2, PTGES2, UQCRC1, SEPHS1, CKMT1B, ATP5B, ALG5, CAD, PIP5K1A, AFMID, ST3GAL2, ALAS2, AGPAT5, TPO, MGLL, ENOPH1, NOS2, ATP6, ND4, CYP11A1, UGCG, NDUFA13, PMM2, LPCAT4, ATP6V1C2, MAN2A1, PLCE1, G6PD, PTGDS, CYP27A1, RRM1, PKLR, KDSR, PRPS2, MDH1, HSD3B1, CYP51A1, CYTB, ACAT2, EXTL1, ATP5G3, TK2, CMPK1, CBR1, HPSE2, INPP5K, PLCH2, COX6B1, INPP5E, ND6, GAPDH, PDHX, B4GALT4, TCIR…
	Non-alcoholic fatty liver disease (NAFLD)	13	0.0478125	IL6, UQCRC1, NDUFA9, LEPR, CYTB, NDUFA13, GSK3B, PKLR, COX6B1, COX6A1, PIK3R5, EIF2AK3, NR1H3
	Hippo signaling pathway	13	0.0478125	ACTG1, BMP4, PARD6B, PPP1CA, WNT5B, RASSF1, GSK3B, AMOT, TEAD2, WWTR1, PPP1CC, LLGL1, CTNNA3
	Progesterone-mediated oocyte maturation	9	0.0482429	CCNB1, HSP90AB1, ANAPC1, SPDYA, HSP90AA1, ADCY6, RAF1, PIK3R5, CCNA2
P1 down-regulated	Metabolic pathways	50	0.0701321	ALDOA, CYP2U1, NAMPT, PNMT, MVD, TH, ASAH2, GLS2, TPK1, PRIM1, IDH3G, UQCR11, P4HA2, P4HA1, PIK3C3, P4HA3, NOS3, GALE, COX6B2, UGT2A3, TREH, MTMR7, B4GALNT1, PLD3, NDUFB11, PDXK, HMBS, HOGA1, POLE, COX4I2, IDO2, ACACA, DPAGT1, UAP1L1, PIGP, NDUFA11, LPIN3, NNT, CYP26C1, GANC, CHSY3, PRDX6, NME1, POLD1, GFPT1, GAA, ATP5C1, CYP4F3, PCCB, NAT8L
	Huntington's disease	12	0.0168317	NDUFB11, COX7A2, UQCR11, ATP5C1, COX4I2, DNAH1, COX6B2, REST, CLTC, DCTN1, VDAC1, NDUFA11
	HTLV-I infection	14	0.019637	CRTC3, ADCY3, TNF, PDGFB, CD3D, MRAS, POLE, NFKBIA, VDAC1, CTNNB1, MAP3K1, POLD1, JAK3, IL2
	Measles	9	0.0126238	CCNE2, SH2D1A, CD3D, CD46, NFKBIA, TLR4, JAK3, HSPA8, IL2
	ABC transporters	5	0.00701321	ABCG8, ABCB9, ABCC10, ABCC8, ABCC5
	Parkinson's disease	9	0.0126238	NDUFB11, COX7A2, UQCR11, TH, ATP5C1, COX4I2, COX6B2, VDAC1, NDUFA11
	Type II diabetes mellitus	5	0.00701321	TNF, INS, ABCC8, INSR, CACNA1A
	Arrhythmogenic right ventricular cardiomyopathy (ARVC)	6	0.00841586	DES, ITGA5, ITGB4, SGCA, CTNNA2, CTNNB1
	Arginine and proline metabolism	5	0.00701321	P4HA2, P4HA1, P4HA3, HOGA1, NOS3
P150 up-regulated	Nucleotide excision repair	6	0.00814952	RAD23B, RPA2, LIG1, GTF2H4, CETN2, CDK7
	Ubiquitin mediated proteolysis	10	0.0135825	UBE2E3, UBE2D3, ANAPC5, PIAS3, SOCS1, MDM2, UBE2I, TCEB1, RCHY1, ITCH
	Biosynthesis of antibiotics	13	0.0176573	PGM2, TPI1, MSMO1, PFKL, NME1, PGD, PFKP, GCSH, AK5, TAT, MDH2, HSD17B7, PCK1
	Influenza A	11	0.0149408	TNFRSF10A, TYK2, TNFRSF1A, IFNAR2, CCL2, MAP2K1, TNFRSF10D, MAP2K3, JAK2, MX1, PIK3R2
P150 down-regulated	Fructose and mannose metabolism	4	0.0101417	AKR1B1, TSTA3, PFKM, FPGT
	Insulin signaling pathway	7	0.017748	SREBF1, EIF4E, FLOT1, FASN, ACACB, RPS6, SHC2
	Metabolic pathways	27	0.0684567	ATP5D, ATP5E, PTGES2, CYP2J2, ATP5B, ATP5G1, EXTL1, HADHA, LPCAT1, GADL1, FASN, PHOSPHO2, ENO3, PLCD4, TSTA3, PDHX, HMGCL, BCKDHB, IDH3B, ACACB, PFKM, UGT1A1, IDH3A, RDH10, AKR1B1, FPGT, AOC3
